# Supplementary material for: PTBP1 controls intestinal epithelial regeneration through post-transcriptional regulation of gene expression
Source: Nucleic Acids Res. 2023 Feb 6;51(5):2397–414. doi: 10.1093/nar/gkad042 (PMC10018364; doi:10.1093/nar/gkad042)
Supplement: gkad042_Supplemental_Files [file gkad042_supplemental_files.zip]

Archive with 8 entries (8 files):
- Supp figures.pdf
- supp table 10.xlsx
- Supp Table 5.xlsx
- Supp Table 6.xlsx
- Supp Table 7.xlsx
- Supp Table 8.xlsx
- Supp table 9.xlsx
- Supp tables.pdf
