# Supplementary material for: PTBP1 controls intestinal epithelial regeneration through post-transcriptional regulation of gene expression
Source: Nucleic Acids Res. 2023 Feb 6;51(5):2397–414. doi: 10.1093/nar/gkad042 (PMC10018364; doi:10.1093/nar/gkad042)
Supplement: gkad042_Supplemental_Files [file gkad042_supplemental_files.zip › supp table 10.xlsx]

## Sheet: Sheet1
Name	Exon	Regulated By
Ubap2l_60	chr3:90031311-90031370	PTBP2
Ep400_243	chr5:110700522-110700764	PTBP2
Sun1_192	chr5:139229753-139229944	PTBP2
Edrf1_102	chr7:133646990-133647091	PTBP2
Ddhd1_102	chr14:45622841-45622942	PTBP2
Mapk8ip3_18	chr17:24908411-24908428	PTBP2
Cnnm3_99	chr1:36524034-36524132	PTBP2
Mff_159	chr1:82741818-82741976	PTBP2
Mff_60	chr1:82747083-82747142	PTBP2
Atg16l1_57	chr1:87774813-87774869	PTBP2
Zcchc2_84	chr1:106018219-106018302	PTBP2
R3hdm1_102	chr1:128190638-128190739	PTBP2
Plekha6_54	chr1:133275812-133275865	PTBP2
Plekha6_150	chr1:133286247-133286396	PTBP2
Sapcd2_102	chr2:25373416-25373517	PTBP2
Rapgef1_153	chr2:29710156-29710308	PTBP2
Rapgef1_258	chr2:29719593-29719850	PTBP2
Golga2_81	chr2:32293315-32293395	PTBP2
Baz2b_27	chr2:59933412-59933438	PTBP2
Itga6_130	chr2:71853534-71853663	PTBP2
Alkbh3_89	chr2:94001425-94001513	PTBP2
H13_200	chr2:152703995-152704194	PTBP2
Tpd52l2_27	chr2:181510504-181510530	PTBP2
Tpd52_27	chr3:8943551-8943577	PTBP2
Spata5_37	chr3:37529983-37530019	PTBP2
Kyat3_103	chr3:142706689-142706791	PTBP2
Osbpl9_69	chr4:109107881-109107949	PTBP2
Pabpc4_87	chr4:123295750-123295836	PTBP2
Slc25a40_72	chr5:8427196-8427267	PTBP2
Rab28_95	chr5:41626987-41627081	PTBP2
Hnrnpa2b1_136	chr6:51461920-51462055	PTBP2
Akap13_66	chr7:75683394-75683459	PTBP2
Dcun1d2_83	chr8:13261385-13261467	PTBP2
Sorbs2_159	chr8:45782802-45782960	PTBP2
Sorbs2_57	chr8:45785269-45785325	PTBP2
Fhod1_24	chr8:105336237-105336260	PTBP2
Med23_18	chr10:24883204-24883221	PTBP2
Mars_24	chr10:127296717-127296740	PTBP2
Thoc5_36	chr11:4911435-4911470	PTBP2
Cobl_75	chr11:12365105-12365179	PTBP2
Tbc1d9b_51	chr11:50164162-50164212	PTBP2
Clk4_67	chr11:51268165-51268231	PTBP2
Pcgf2_95	chr11:97699206-97699300	PTBP2
Acly_30	chr11:100503160-100503189	PTBP2
Nbr1_111	chr11:101572462-101572572	PTBP2
Tlk2_96	chr11:105210545-105210640	PTBP2
Exoc7_93	chr11:116297571-116297663	PTBP2
Mafg_31	chr11:120629986-120630016	PTBP2
Psmg4_76	chr13:34166061-34166136	PTBP2
Col4a3bp_78	chr13:96616994-96617071	PTBP2
Pbrm1_113	chr14:31023067-31023179	PTBP2
Pbrm1_45	chr14:31056236-31056280	PTBP2
Mycbp2_75	chr14:103177256-103177330	PTBP2
Cers5_107	chr15:99737547-99737653	PTBP2
Tnk2_45	chr16:32678669-32678713	PTBP2
Brd4_160	chr17:32253041-32253200	PTBP2
Dpf2_42	chr19:5903731-5903772	PTBP2
Sorbs1_168	chr19:40321793-40321960	PTBP2
Sorbs1_102	chr19:40340045-40340146	PTBP2
Cspp1_24	chr1:10059824-10059847	PTBP1
Ptbp3_34	chr4:59546149-59546182	PTBP1
Pla2g6_80	chr15:79327635-79327714	PTBP1
Atg7_53	chr6:114672791-114672843	Both PTBP1/PTBP2
Rev3l_128	chr10:39742691-39742818	Both PTBP1/PTBP2
Mtf2_148	chr5:108073307-108073454	Both PTBP1/PTBP2
Zfp655_127	chr5:145235737-145235863	Both PTBP1/PTBP2
Palld_51	chr8:61534858-61534908	Both PTBP1/PTBP2
Spata7_96	chr12:98634224-98634319	Both PTBP1/PTBP2
Alg13_40	chrX:144364936-144364975	Both PTBP1/PTBP2
