# Supplementary material for: PTBP1 controls intestinal epithelial regeneration through post-transcriptional regulation of gene expression
Source: Nucleic Acids Res. 2023 Feb 6;51(5):2397–414. doi: 10.1093/nar/gkad042 (PMC10018364; doi:10.1093/nar/gkad042)
Supplement: gkad042_Supplemental_Files [file gkad042_supplemental_files.zip › Supp Table 5.xlsx]

## Sheet: A3SS
ID	GeneID	Event	geneSymbol	chr	strand	longExonStart_0base	longExonEnd	shortES	shortEE	flankingES	flankingEE	PValue	FDR	IncLevel_PTBP1_KO	IncLevel_WT	IncLevelDifference
42	ENSMUSG00000015790.16	A3SS	Surf1	chr2	-	26915595	26915769	26915595	26915749	26915954	26916006	0.00427436	0.0947938	0.553,0.483,0.606	0.798,0.597,0.847	-0.2
137	ENSMUSG00000037336.14	A3SS	Mfsd2b	chr12	-	4869534	4869672	4869534	4869658	4870498	4870623	0.00021035	0.0122577	0.042,0.0,0.0	0.154,0.477,0.0	-0.196
264	ENSMUSG00000030231.11	A3SS	Plekha5	chr6	+	140593554	140597110	140596248	140597110	140591627	140591764	0.00239323	0.065697	0.368,0.534,0.516	0.304,0.404,0.281	0.143
668	ENSMUSG00000028689.14	A3SS	Ccdc163	chr4	+	116711285	116711378	116711310	116711378	116710100	116710280	0.00220371	0.0620068	0.561,0.879,0.885	0.299,0.689,0.199	0.379
671	ENSMUSG00000028689.14	A3SS	Ccdc163	chr4	+	116714015	116714149	116714087	116714149	116712424	116712439	1.86972e-06	0.000300624	0.87,1.0,1.0	0.857,0.788,0.74	0.162
728	ENSMUSG00000001901.15	A3SS	Kcnh6	chr11	+	106025687	106025878	106025793	106025878	106023724	106023918	0.00267871	0.0706226	0.207,0.268,0.365	0.454,0.517,0.768	-0.3
803	ENSMUSG00000036748.16	A3SS	Cuedc2	chr19	-	46338312	46338430	46338312	46338411	46338519	46338630	0.00379178	0.0878979	1.0,0.694,1.0	1.0,1.0,1.0	-0.102
852	ENSMUSG00000028464.16	A3SS	Tpm2	chr4	-	43514710	43516003	43514710	43514861	43518229	43518299	0.00192762	0.0581657	0.392,0.264,0.227	0.166,0.113,0.069	0.178
997	ENSMUSG00000028484.16	A3SS	Psip1	chr4	-	83461870	83462553	83461870	83462473	83463594	83463713	0.000803003	0.0317116	0.373,0.331,0.414	0.206,0.298,0.26	0.118
1077	ENSMUSG00000021240.6	A3SS	Abcd4	chr12	-	84612324	84612450	84612324	84612445	84612779	84612896	5.27253e-08	1.31872e-05	1.0,0.984,0.955	0.908,0.751,0.732	0.183
1078	ENSMUSG00000021240.6	A3SS	Abcd4	chr12	-	84612324	84612583	84612324	84612445	84612779	84612896	0.000193892	0.0116387	1.0,0.937,0.827	0.817,0.624,0.515	0.269
1079	ENSMUSG00000021240.6	A3SS	Abcd4	chr12	-	84612324	84612583	84612324	84612450	84612779	84612896	0.00206214	0.0591323	0.168,0.19,0.174	0.305,0.352,0.261	-0.129
1091	ENSMUSG00000026082.11	A3SS	Rev1	chr1	-	38079289	38079398	38079289	38079395	38083703	38083820	0.00019721	0.0116821	1.0,0.922,0.946	0.864,0.855,0.528	0.207
1133	ENSMUSG00000026153.15	A3SS	Fam135a	chr1	-	24028199	24030528	24028199	24029940	24032662	24032736	3.84359e-06	0.000524358	0.924,0.947,0.951	0.736,0.791,0.851	0.148
1162	ENSMUSG00000018474.18	A3SS	Chd3	chr11	-	69361048	69361242	69361048	69361224	69361384	69361535	9.99201e-15	4.99822e-12	0.455,0.409,0.435	0.168,0.244,0.138	0.25
1169	ENSMUSG00000032855.6	A3SS	Pkd1	chr17	+	24591014	24591217	24591174	24591217	24590818	24590937	0.0012912	0.0447152	1.0,0.612,1.0	1.0,1.0,1.0	-0.129
1356	ENSMUSG00000023904.10	A3SS	Hcfc1r1	chr17	+	23674534	23674675	23674546	23674675	23673968	23674068	0.00182786	0.0563633	0.451,0.444,0.993	0.498,0.459,0.481	0.15
1610	ENSMUSG00000032577.16	A3SS	Mapkapk3	chr9	-	107262422	107263764	107262422	107262487	107289119	107289396	6.36418e-05	0.0056437	1.0,1.0,1.0	0.844,0.916,0.815	0.142
1705	ENSMUSG00000029016.13	A3SS	Clcn6	chr4	-	148010653	148010810	148010653	148010776	148010971	148011129	0.000942635	0.036043	0.787,0.864,0.863	0.618,0.637,0.597	0.221
1733	ENSMUSG00000027624.20	A3SS	Epb41l1	chr2	+	156510732	156510881	156510756	156510881	156509131	156509307	0.00387249	0.0884973	0.939,0.702,0.817	0.497,0.662,0.632	0.222
1822	ENSMUSG00000031903.7	A3SS	Pla2g15	chr8	+	106161083	106161308	106161208	106161308	106160580	106160679	0.00304478	0.0770089	0.763,0.836,0.878	1.0,0.91,1.0	-0.144
2127	ENSMUSG00000053158.10	A3SS	Fes	chr7	-	80382312	80382396	80382312	80382390	80382520	80382707	0.000757275	0.0304398	1.0,1.0,1.0	0.627,1.0,1.0	0.124
2128	ENSMUSG00000053158.10	A3SS	Fes	chr7	-	80382312	80382431	80382312	80382390	80382520	80382707	0.00125244	0.0443974	1.0,1.0,1.0	0.609,1.0,1.0	0.13
2225	ENSMUSG00000035798.14	A3SS	Zdhhc17	chr10	-	110967683	110967846	110967683	110967805	110968428	110968493	0.00248604	0.0674227	0.764,0.609,0.811	0.509,0.55,0.461	0.221
2351	ENSMUSG00000090266.10	A3SS	Mettl23	chr11	+	116845762	116845945	116845818	116845945	116843674	116843774	0.00452394	0.0969971	0.576,0.852,0.73	1.0,0.875,0.872	-0.196
2416	ENSMUSG00000024078.7	A3SS	Ttc27	chr17	+	74863333	74863566	74863336	74863566	74862045	74862146	3.5416e-07	7.24741e-05	0.901,0.912,0.936	0.682,0.795,0.774	0.166
2422	ENSMUSG00000026825.17	A3SS	Dnm1	chr2	-	32308470	32310487	32308470	32309637	32312126	32312342	1.33891e-06	0.000236683	0.408,0.444,0.439	0.311,0.361,0.27	0.116
2470	ENSMUSG00000023764.18	A3SS	Sfi1	chr11	-	3133071	3135542	3133071	3133207	3135653	3135830	0.00175445	0.0552344	0.574,0.615,0.579	0.826,0.829,0.674	-0.187
2511	ENSMUSG00000041757.17	A3SS	Plekha6	chr1	+	133269999	133270202	133270059	133270202	133266565	133266666	1.11022e-16	8.33037e-14	0.588,0.613,0.559	0.944,0.838,0.846	-0.289
2512	ENSMUSG00000041757.17	A3SS	Plekha6	chr1	+	133269999	133270202	133270059	133270202	133269455	133269578	1.74176e-08	4.75949e-06	0.756,0.75,0.724	0.919,0.932,0.982	-0.201
2612	ENSMUSG00000061577.12	A3SS	Adgrg5	chr8	+	94937220	94937342	94937223	94937342	94936359	94936512	2.55505e-07	5.47755e-05	0.29,0.893,0.62	1.0,1.0,1.0	-0.399
2643	ENSMUSG00000032913.13	A3SS	Lrig2	chr3	-	104462658	104462808	104462658	104462787	104463858	104464308	0.00340335	0.0841862	0.885,0.978,0.809	0.75,0.729,0.777	0.139
2644	ENSMUSG00000032913.13	A3SS	Lrig2	chr3	-	104462658	104462845	104462658	104462787	104463858	104464308	0.00204365	0.0589775	0.567,0.924,0.62	0.337,0.263,0.449	0.354
2697	ENSMUSG00000031667.16	A3SS	Aktip	chr8	-	91131040	91131152	91131040	91131148	91133533	91133772	0.00177909	0.0556214	0.768,0.872,1.0	1.0,0.946,1.0	-0.102
2769	ENSMUSG00000028108.15	A3SS	Ecm1	chr3	-	95737012	95737057	95737012	95737054	95737632	95737713	0.000580101	0.0246379	0.797,0.88,0.94	0.818,0.14,0.586	0.358
2815	ENSMUSG00000038902.14	A3SS	Pogz	chr3	+	94864457	94864667	94864484	94864667	94864087	94864378	1.11036e-05	0.00131549	0.663,0.883,0.916	0.955,1.0,1.0	-0.164
2949	ENSMUSG00000057406.16	A3SS	Nsd2	chr5	+	33867573	33867658	33867576	33867658	33864659	33864778	0.000275431	0.0139842	0.704,0.857,0.812	0.907,0.888,0.916	-0.113
3024	ENSMUSG00000007035.15	A3SS	Msh5	chr17	-	35039200	35039418	35039200	35039339	35041469	35041515	0.00198317	0.0583545	0.23,0.518,0.27	0.0,0.12,0.084	0.271
3223	ENSMUSG00000030759.16	A3SS	Far1	chr7	+	113539272	113539466	113539276	113539466	113525987	113526038	1.27629e-05	0.00140143	0.902,0.954,0.703	0.976,1.0,0.975	-0.131
3245	ENSMUSG00000025494.8	A3SS	Sigirr	chr7	-	141094781	141095317	141094781	141094945	141096559	141096688	0.00363721	0.0866386	0.932,0.804,0.742	0.919,0.95,0.918	-0.103
3289	ENSMUSG00000034602.15	A3SS	Mon2	chr10	-	123031039	123031124	123031039	123031121	123032522	123032749	0.00401012	0.0907215	0.086,0.215,0.142	0.315,0.322,0.18	-0.125
3513	ENSMUSG00000062627.9	A3SS	Mysm1	chr4	-	94968979	94969058	94968979	94969053	94970511	94970535	0.000111741	0.00786028	0.829,0.939,0.81	0.946,0.97,1.0	-0.113
3639	ENSMUSG00000055204.15	A3SS	Ankrd17	chr5	-	90278242	90278391	90278242	90278388	90282850	90283603	0.000257866	0.0136578	0.88,0.75,0.704	0.924,1.0,0.86	-0.15
3743	ENSMUSG00000024163.17	A3SS	Mapk8ip3	chr17	-	24918087	24918139	24918087	24918136	24920471	24920495	1.41946e-06	0.000236683	0.797,0.849,0.723	1.0,1.0,1.0	-0.21
3804	ENSMUSG00000035021.13	A3SS	Baz1a	chr12	-	54927563	54927710	54927563	54927624	54929526	54929665	0.000966582	0.0365677	0.906,0.845,0.886	0.751,0.761,0.771	0.118
3805	ENSMUSG00000035021.13	A3SS	Baz1a	chr12	-	54927563	54927713	54927563	54927624	54929526	54929665	0.00273797	0.0716648	0.817,0.678,0.737	0.489,0.628,0.534	0.194
3904	ENSMUSG00000038943.16	A3SS	Prc1	chr7	+	80313526	80313568	80313529	80313568	80313031	80313208	0.00361285	0.0866386	1.0,0.645,1.0	1.0,1.0,1.0	-0.118
3969	ENSMUSG00000043592.15	A3SS	Unc5cl	chr17	+	48464441	48464542	48464473	48464542	48463361	48463463	8.43523e-05	0.00678133	0.983,0.934,1.0	0.851,0.812,0.931	0.108
4007	ENSMUSG00000054434.14	A3SS	Tmem120b	chr5	+	123101610	123101684	123101624	123101684	123099836	123099953	0.00295612	0.0756162	0.0,0.163,0.061	0.336,0.477,0.154	-0.248
4209	ENSMUSG00000007591.15	A3SS	Tssk4	chr14	+	55651458	55651852	55651488	55651852	55650900	55651115	0.00314551	0.0791121	1.0,0.832,0.901	0.843,0.882,0.665	0.114
4241	ENSMUSG00000028809.16	A3SS	Srrm1	chr4	-	135340502	135340607	135340502	135340604	135340846	135341035	0.00471592	0.0987493	0.871,0.754,0.853	0.686,0.736,0.678	0.126
4329	ENSMUSG00000016028.10	A3SS	Celsr1	chr15	-	85901438	85901672	85901438	85901669	85902114	85902264	0.00201333	0.0588531	0.86,0.495,0.614	0.93,0.782,0.91	-0.218
4411	ENSMUSG00000002372.9	A3SS	Ranbp3	chr17	+	56701022	56702890	56702762	56702890	56696717	56696789	5.65596e-07	0.000110709	1.0,0.978,0.96	0.889,0.806,0.81	0.144
4445	ENSMUSG00000055720.10	A3SS	Ubl7	chr9	+	57911709	57911825	57911716	57911825	57911031	57911059	0.000410509	0.0188583	0.099,0.029,0.046	0.173,0.231,0.175	-0.135
4546	ENSMUSG00000060862.10	A3SS	Zbtb40	chr4	-	136988547	136988765	136988547	136988762	136991497	136991662	0.000121863	0.00831255	0.318,0.184,0.246	0.0,0.219,0.082	0.149
4602	ENSMUSG00000075470.2	A3SS	Alg10b	chr15	+	90227323	90233471	90227472	90233471	90225656	90225854	0.00282791	0.0731681	0.957,0.977,0.929	0.862,0.822,0.85	0.11
4619	ENSMUSG00000036155.13	A3SS	Mgat5	chr1	+	127306633	127307016	127306636	127307016	127249789	127249839	0.000477078	0.0212654	0.555,0.797,0.843	0.915,1.0,0.873	-0.198
4672	ENSMUSG00000033703.9	A3SS	Fcsk	chr8	-	110889675	110889838	110889675	110889740	110890175	110890346	9.18454e-06	0.00112461	0.21,0.234,0.218	0.084,0.112,0.16	0.102
4804	ENSMUSG00000073406.10	A3SS	H2-Bl	chr17	-	36083695	36083965	36083695	36083939	36084159	36084223	0.000361987	0.0169757	0.783,0.748,0.66	0.917,0.661,0.954	-0.114
4842	ENSMUSG00000017499.15	A3SS	Cdc6	chr11	+	98911387	98911563	98911390	98911563	98910577	98910777	0.000119938	0.00830711	0.817,0.934,0.941	0.807,0.778,0.8	0.102
5119	ENSMUSG00000031386.14	A3SS	Hcfc1	chrX	-	73947841	73948418	73947841	73948286	73948901	73949065	0.000137991	0.00887481	0.451,0.427,0.429	0.324,0.326,0.342	0.105
5186	ENSMUSG00000028601.18	A3SS	Echdc2	chr4	+	108172738	108172972	108172750	108172972	108172088	108172175	4.35328e-05	0.00426053	0.91,0.402,0.812	1.0,0.902,1.0	-0.259
5206	ENSMUSG00000062906.12	A3SS	Hdac10	chr15	-	89124174	89124428	89124174	89124253	89124531	89124588	0.000718628	0.0296254	0.467,0.427,0.393	0.583,0.51,0.615	-0.14
5252	ENSMUSG00000002107.18	A3SS	Celf2	chr2	-	6539704	6546779	6539704	6545675	6547041	6547213	0.000110745	0.00786028	0.388,0.263,0.409	1.0,0.495,1.0	-0.478
5262	ENSMUSG00000055835.10	A3SS	Zfp1	chr8	+	111666060	111666204	111666119	111666204	111658385	111658441	0.00196384	0.0581657	1.0,0.865,0.739	0.923,1.0,1.0	-0.106
5308	ENSMUSG00000027550.14	A3SS	Lrrcc1	chr3	+	14551171	14551527	14551387	14551527	14550250	14550455	3.19573e-10	1.02765e-07	0.176,0.108,0.1	0.006,0.021,0.014	0.114
5555	ENSMUSG00000006219.12	A3SS	Fblim1	chr4	-	141595894	141595976	141595894	141595913	141601566	141601709	0.00438037	0.0957303	0.943,0.913,0.872	0.763,0.743,0.879	0.114
5665	ENSMUSG00000022973.18	A3SS	Synj1	chr16	-	90973909	90974075	90973909	90974066	90976598	90976751	0	0	0.247,0.308,0.162	0.924,0.873,1.0	-0.693
5722	ENSMUSG00000039738.16	A3SS	Slx4	chr16	-	3984990	3987181	3984990	3987176	3987914	3988081	1.23781e-05	0.00139316	0.144,0.165,0.253	0.0,0.069,0.053	0.147
5736	ENSMUSG00000032480.17	A3SS	Dhx30	chr9	-	110112970	110113090	110112970	110113025	110115490	110115582	0.000181199	0.0110238	1.0,1.0,0.968	0.68,1.0,0.965	0.108
5757	ENSMUSG00000035165.14	A3SS	Kcne3	chr7	+	100182681	100182823	100182732	100182823	100181135	100181274	5.38458e-14	2.42414e-11	0.638,0.633,0.649	0.458,0.457,0.463	0.181
5812	ENSMUSG00000020679.11	A3SS	Hnf1b	chr11	+	83861715	83861980	83861793	83861980	83855903	83856103	0.00015169	0.00961841	0.762,0.686,0.725	0.588,0.646,0.597	0.114
5819	ENSMUSG00000006575.14	A3SS	Rundc3a	chr11	+	102398084	102398233	102398099	102398233	102397570	102397686	0.00356602	0.086333	1.0,0.909,0.939	0.585,0.885,0.937	0.147
5868	ENSMUSG00000052563.13	A3SS	D930048N14Rik	chr11	+	51653991	51654113	51654010	51654113	51653733	51653871	0.000172099	0.010761	0.287,0.252,0.384	0.688,0.602,0.607	-0.325
5931	ENSMUSG00000074863.5	A3SS	Platr25	chr13	-	62675518	62675654	62675518	62675645	62705700	62705761	0.000562597	0.024122	1.0,0.915,1.0	0.844,0.838,0.917	0.105
5937	ENSMUSG00000015377.10	A3SS	Dennd6b	chr15	-	89186955	89187050	89186955	89186998	89187147	89187243	0.00353759	0.086333	0.805,0.862,0.848	0.66,0.465,0.803	0.196
6020	ENSMUSG00000042826.13	A3SS	Fgf11	chr11	-	69798563	69798762	69798563	69798678	69799351	69799455	6.49086e-05	0.0056437	0.8,1.0,1.0	0.747,0.624,0.672	0.252
6049	ENSMUSG00000031520.6	A3SS	Vegfc	chr8	+	54159292	54159483	54159413	54159483	54156957	54157159	2.19595e-05	0.0022991	1.0,1.0,1.0	0.599,0.826,0.949	0.209
6178	ENSMUSG00000018819.10	A3SS	Lsp1	chr7	+	142488847	142488940	142488865	142488940	142488418	142488515	0.00477531	0.0995298	0.542,0.516,0.574	0.811,0.64,1.0	-0.273
6310	ENSMUSG00000005506.16	A3SS	Celf1	chr2	+	91013490	91019490	91016565	91019490	91013237	91013402	2.96801e-11	1.02785e-08	0.205,0.252,0.207	0.457,0.328,0.441	-0.187
6443	ENSMUSG00000020590.16	A3SS	Snx13	chr12	+	35119732	35119905	35119765	35119905	35112434	35112504	8.41499e-06	0.00108241	0.28,0.257,0.277	0.14,0.205,0.139	0.11

## Sheet: A5SS
ID	GeneID	Event	geneSymbol	chr	strand	longExonStart_0base	longExonEnd	shortES	shortEE	flankingES	flankingEE	PValue	FDR	IncLevel_PTBP1_KO	IncLevel_WT	IncLevelDifference
66	ENSMUSG00000022906.15	A5SS	Parp9	chr16	+	35943368	35943510	35943368	35943402	35947500	35948354	7.65648e-08	1.82781e-05	0.222,0.221,0.261	0.043,0.183,0.085	0.131
89	ENSMUSG00000035597.19	A5SS	Prpf39	chr12	+	65043231	65043877	65043231	65043357	65044005	65044124	3.23229e-05	0.00202095	0.659,0.631,0.666	0.534,0.514,0.494	0.138
121	ENSMUSG00000056763.16	A5SS	Cspp1	chr1	+	10039772	10039887	10039772	10039879	10045075	10045184	0.00264305	0.0525023	0.253,0.154,0.109	0.304,0.367,0.36	-0.172
165	ENSMUSG00000036553.16	A5SS	Sh3tc1	chr5	-	35714062	35714258	35714112	35714258	35710860	35710994	0.000554156	0.0177465	1.0,0.93,1.0	0.659,1.0,0.839	0.144
196	ENSMUSG00000047767.17	A5SS	Atg16l2	chr7	-	101291714	101291999	101291878	101291999	101291486	101291592	0.00394127	0.0694615	0.286,0.189,0.179	0.1,0.149,0.056	0.116
215	ENSMUSG00000038429.10	A5SS	Usp5	chr6	-	124818474	124818666	124818543	124818666	124817887	124818031	0	0	0.267,0.248,0.309	0.071,0.069,0.049	0.212
264	ENSMUSG00000028101.18	A5SS	Pias3	chr3	+	96703525	96703659	96703525	96703628	96703738	96703907	0.00056959	0.018021	0.613,0.665,0.603	0.777,0.793,0.778	-0.156
414	ENSMUSG00000028689.14	A5SS	Ccdc163	chr4	+	116710100	116710284	116710100	116710280	116712371	116712439	0.000862845	0.0231811	0.814,1.0,1.0	0.527,0.781,0.882	0.208
480	ENSMUSG00000042489.15	A5SS	Clspn	chr4	+	126573135	126573347	126573135	126573308	126574640	126574816	0.00685518	0.0971816	0.805,0.95,0.809	0.957,1.0,0.914	-0.102
487	ENSMUSG00000044320.14	A5SS	1700001O22Rik	chr2	-	30796400	30796566	30796545	30796566	30796108	30796211	0.00348557	0.0642448	1.0,1.0,1.0	0.851,1.0,0.703	0.149
500	ENSMUSG00000068329.12	A5SS	Htra2	chr6	-	83053000	83053070	83053037	83053070	83052472	83052542	0.00117514	0.0291124	0.935,0.721,0.782	0.593,0.512,0.58	0.251
580	ENSMUSG00000067916.9	A5SS	Zfp991	chr4	+	147165340	147165409	147165340	147165386	147175846	147175904	0.000180946	0.0079194	0.301,0.359,0.142	0.069,0.0,0.128	0.202
644	ENSMUSG00000086370.9	A5SS	Ftx	chrX	-	103613022	103613195	103613043	103613195	103609303	103609416	7.77689e-06	0.000680737	1.0,0.832,0.599	1.0,1.0,1.0	-0.19
722	ENSMUSG00000039952.15	A5SS	Dag1	chr9	-	108253008	108253157	108253100	108253157	108242888	108243023	0.00148508	0.0339116	1.0,0.701,0.907	1.0,1.0,1.0	-0.131
822	ENSMUSG00000031601.16	A5SS	Cnot7	chr8	-	40499294	40500913	40500751	40500913	40495804	40495915	9.93694e-06	0.000790739	0.884,1.0,0.978	0.835,0.722,0.872	0.144
842	ENSMUSG00000034771.15	A5SS	Tle2	chr10	+	81586212	81586373	81586212	81586337	81586857	81586928	0.00619103	0.0917825	0.638,0.737,0.792	0.565,0.533,0.405	0.221
879	ENSMUSG00000025188.15	A5SS	Hps1	chr19	-	42766685	42766833	42766709	42766833	42766129	42766216	0.00125717	0.0297418	0.264,0.357,0.29	0.17,0.195,0.119	0.142
897	ENSMUSG00000028797.20	A5SS	Tmem234	chr4	+	129600982	129601243	129600982	129601134	129607086	129607179	3.22064e-10	9.3971e-08	0.833,0.915,0.902	0.689,0.703,0.53	0.243
987	ENSMUSG00000032577.16	A5SS	Mapkapk3	chr9	-	107262422	107263764	107263624	107263764	107261877	107261957	0.000509521	0.0165185	0.886,0.779,0.877	1.0,1.0,0.876	-0.111
993	ENSMUSG00000042289.11	A5SS	Hsd3b7	chr7	+	127802013	127802201	127802013	127802113	127802328	127802398	7.96585e-05	0.00421076	1.0,0.913,0.937	0.832,0.608,0.635	0.258
1128	ENSMUSG00000025899.14	A5SS	Alkbh8	chr9	+	3335477	3335748	3335477	3335594	3338455	3338591	0.0042965	0.0742277	0.547,0.617,0.667	0.446,0.26,0.462	0.221
1157	ENSMUSG00000068245.14	A5SS	Phf11d	chr14	-	59352650	59353381	59353317	59353381	59351146	59351218	0.000170842	0.00773501	0.685,0.74,0.808	1.0,0.803,1.0	-0.19
1222	ENSMUSG00000026958.13	A5SS	Dpp7	chr2	-	25355809	25355953	25355813	25355953	25355557	25355721	9.10635e-06	0.000771396	0.154,0.28,0.3	0.0,0.046,0.14	0.183
1241	ENSMUSG00000023994.13	A5SS	Nfya	chr17	-	48398981	48399065	48398984	48399065	48395649	48395796	2.69258e-07	4.71381e-05	0.578,0.581,0.758	0.887,1.0,1.0	-0.323
1281	ENSMUSG00000054099.11	A5SS	Slc25a40	chr5	+	8440720	8442571	8440720	8440788	8443611	8443785	3.91229e-06	0.000381392	0.813,0.696,0.765	1.0,1.0,0.932	-0.219
1313	ENSMUSG00000049321.17	A5SS	Zfp2	chr11	-	50910705	50910876	50910749	50910876	50910435	50910525	2.06353e-05	0.00138944	1.0,0.505,0.517	0.944,1.0,1.0	-0.307
1734	ENSMUSG00000028107.14	A5SS	Tars2	chr3	-	95748486	95750417	95750338	95750417	95748041	95748140	0.00497017	0.0831317	0.763,0.781,0.8	0.927,0.888,0.86	-0.11
1776	ENSMUSG00000028677.19	A5SS	Rnf220	chr4	-	117285850	117285972	117285928	117285972	117285378	117285511	2.16465e-07	4.06026e-05	0.543,0.558,0.541	0.697,0.752,0.653	-0.153
1866	ENSMUSG00000021288.19	A5SS	Klc1	chr12	+	111789324	111789486	111789324	111789459	111806007	111806074	0.00114221	0.0285662	0.852,0.926,0.932	0.719,0.808,0.862	0.107
1928	ENSMUSG00000030815.11	A5SS	Phkg2	chr7	+	127577534	127577688	127577534	127577646	127579666	127579732	0.000101123	0.00501037	0.877,0.977,0.979	0.823,0.898,0.653	0.153
1929	ENSMUSG00000030815.11	A5SS	Phkg2	chr7	+	127577534	127577710	127577534	127577646	127579666	127579732	1.79657e-05	0.00124153	0.893,0.978,0.979	0.806,0.88,0.72	0.148
1994	ENSMUSG00000005417.17	A5SS	Mprip	chr11	+	59737071	59737582	59737071	59737228	59741119	59741261	0	0	0.8,0.784,0.789	0.911,0.93,0.934	-0.134
1995	ENSMUSG00000022475.19	A5SS	Hdac7	chr15	-	97800694	97802125	97802075	97802125	97799556	97799644	8.01745e-05	0.00421076	0.616,0.64,1.0	1.0,1.0,1.0	-0.248
2011	ENSMUSG00000026349.14	A5SS	Ccnt2	chr1	+	127797840	127798196	127797840	127797886	127799389	127799553	3.62892e-05	0.00218241	0.765,0.738,0.821	0.557,0.548,0.656	0.188
2271	ENSMUSG00000000902.13	A5SS	Smarcb1	chr10	-	75916772	75916911	75916799	75916911	75915063	75915193	0.00312196	0.0589804	0.539,0.657,0.632	0.43,0.565,0.491	0.114
2349	ENSMUSG00000001909.16	A5SS	Trmt1	chr8	+	84689256	84689376	84689256	84689349	84689707	84689908	0.000440584	0.014833	0.039,0.115,0.144	0.224,0.36,0.275	-0.187
2457	ENSMUSG00000034211.14	A5SS	Mrps17	chr5	+	129715683	129715941	129715683	129715912	129716726	129716866	0.00201784	0.0427326	1.0,0.935,0.949	0.829,0.89,0.793	0.124
2523	ENSMUSG00000022760.17	A5SS	Thap7	chr16	-	17530677	17530857	17530777	17530857	17528934	17529075	0.00623002	0.0917825	0.523,1.0,1.0	1.0,1.0,1.0	-0.159
2750	ENSMUSG00000026944.18	A5SS	Abca2	chr2	+	25441874	25442111	25441874	25442054	25442190	25442397	3.00489e-05	0.00195648	1.0,0.906,1.0	0.878,0.866,0.691	0.157
2931	ENSMUSG00000036893.17	A5SS	Ehmt1	chr2	-	24886996	24887069	24887002	24887069	24884145	24884702	3.05468e-05	0.00195648	0.213,0.144,0.321	0.122,0.071,0.051	0.145
3008	ENSMUSG00000042323.17	A5SS	Pbrm1	chr14	+	31023066	31023179	31023066	31023170	31025497	31025650	0.000341113	0.0126164	0.683,0.393,0.663	0.485,1.0,1.0	-0.249
3052	ENSMUSG00000042042.14	A5SS	Csgalnact2	chr6	-	118124311	118126338	118126121	118126338	118120944	118121123	7.56489e-06	0.000680737	1.0,1.0,1.0	0.549,1.0,0.193	0.419
3084	ENSMUSG00000037270.18	A5SS	4932438A13Rik	chr3	+	37030546	37030748	37030546	37030643	37032364	37032526	7.96917e-07	0.000110142	0.469,0.408,0.416	0.265,0.246,0.255	0.176
3111	ENSMUSG00000028601.18	A5SS	Echdc2	chr4	+	108169860	108170226	108169860	108169948	108172088	108172175	8.45293e-07	0.000110987	0.767,0.725,0.785	0.609,0.561,0.654	0.151
3121	ENSMUSG00000030516.14	A5SS	Tjp1	chr7	-	65299669	65299813	65299708	65299813	65296707	65297667	2.40707e-12	9.02997e-10	0.655,0.635,0.635	0.353,0.305,0.351	0.305
3122	ENSMUSG00000062906.12	A5SS	Hdac10	chr15	-	89126629	89126706	89126640	89126706	89126377	89126437	0.00652607	0.0938078	0.21,0.218,0.22	0.258,0.393,0.458	-0.154
3305	ENSMUSG00000028621.17	A5SS	Cyb5rl	chr4	+	107068611	107070547	107068611	107068823	107070869	107071018	0.000394241	0.0139128	0.252,0.243,0.235	0.501,0.338,0.591	-0.233
3307	ENSMUSG00000033460.14	A5SS	Armcx1	chrX	+	134718919	134719108	134718919	134718992	134719626	134719725	0.00357187	0.0642448	1.0,1.0,0.689	0.581,0.555,0.48	0.358
3343	ENSMUSG00000015002.18	A5SS	Efr3a	chr15	+	65815334	65815478	65815334	65815411	65818432	65818560	2.04684e-07	4.06026e-05	0.197,0.291,0.243	0.014,0.141,0.067	0.17
3359	ENSMUSG00000040213.13	A5SS	Kyat3	chr3	+	142706688	142706795	142706688	142706791	142718375	142718434	0.0008314	0.0229385	0.344,0.07,0.103	0.0,0.0,0.13	0.129
3361	ENSMUSG00000039233.12	A5SS	Tbce	chr13	-	14003532	14003696	14003542	14003696	14000057	14000117	3.65675e-05	0.00218241	0.894,0.51,0.737	0.867,0.941,1.0	-0.222
3423	ENSMUSG00000047153.4	A5SS	Khnyn	chr14	+	55893991	55894159	55893991	55894099	55894286	55894388	9.73923e-06	0.000790739	0.243,0.323,0.313	0.174,0.156,0.163	0.129
3448	ENSMUSG00000026113.17	A5SS	Inpp4a	chr1	+	37379921	37380177	37379921	37380060	37383338	37383371	0.0010805	0.0275475	1.0,0.794,1.0	0.677,1.0,0.758	0.12
3594	ENSMUSG00000023235.14	A5SS	Ccl25	chr8	+	4327756	4327893	4327756	4327850	4353882	4354000	0.00124891	0.0297418	0.562,0.485,0.595	0.711,0.909,0.925	-0.301
3689	ENSMUSG00000029502.14	A5SS	Golga3	chr5	+	110184337	110184607	110184337	110184487	110185785	110185898	0.00252507	0.0510063	0.353,0.491,0.376	0.656,0.706,0.6	-0.247
3797	ENSMUSG00000045975.8	A5SS	C2cd2	chr16	-	97890005	97890118	97890013	97890118	97886087	97886210	0.00288049	0.0548128	0.0,0.0,0.0	0.068,0.0,0.275	-0.114

## Sheet: MXE
ID	GeneID	Event	geneSymbol	chr	strand	1stExonStart_0base	1stExonEnd	2ndExonStart_0base	2ndExonEnd	upstreamES	upstreamEE	downstreamES	downstreamEE	PValue	FDR	IncLevel_PTBP1_KO	IncLevel_WT	IncLevelDifference
179	ENSMUSG00000022094.15	MXE	Slc39a14	chr14	-	70313600	70313770	70315663	70315833	70310855	70310975	70316437	70316624	0.000354171	0.0197223	0.743,0.656,0.595	0.832,0.718,0.808	-0.121
273	ENSMUSG00000056763.16	MXE	Cspp1	chr1	+	10059823	10059847	10064332	10064413	10058719	10058823	10066425	10066820	0.000507537	0.0260313	0.309,0.596,0.605	0.22,0.136,0.161	0.331
284	ENSMUSG00000030016.14	MXE	Zfp638	chr6	+	83978021	83978087	83979846	83979909	83976201	83976350	83981683	83981785	0.00312312	0.0925775	0.152,0.235,0.11	0.066,0.094,0.0	0.112
326	ENSMUSG00000097589.9	MXE	Dleu2	chr14	-	61625219	61625362	61632436	61632483	61624432	61624482	61635524	61635591	0.000179953	0.0119351	0.75,1.0,0.474	0.923,1.0,1.0	-0.233
340	ENSMUSG00000072647.6	MXE	Adam1a	chr5	-	121537111	121537220	121539171	121539247	121534334	121534430	121540501	121540575	1.48701e-10	4.24012e-08	0.871,0.898,0.922	0.801,0.746,0.738	0.135
351	ENSMUSG00000020454.17	MXE	Eif4enif1	chr11	+	3233987	3234059	3234584	3234645	3229868	3230101	3235580	3235660	0.000135811	0.00953858	0.261,0.43,0.389	0.578,0.549,0.544	-0.197
427	ENSMUSG00000024044.19	MXE	Epb41l3	chr17	+	69281032	69281107	69283884	69284007	69274703	69274895	69284538	69284916	2.69159e-07	4.769e-05	0.18,0.223,0.184	0.492,0.651,0.362	-0.306
428	ENSMUSG00000024044.19	MXE	Epb41l3	chr17	+	69282560	69283280	69283884	69284007	69270610	69270664	69284538	69284916	0.00331802	0.0961655	0.185,0.266,0.237	0.463,0.448,0.244	-0.156
429	ENSMUSG00000024044.19	MXE	Epb41l3	chr17	+	69282560	69283280	69283884	69284007	69274703	69274895	69284538	69284916	0.00282857	0.0871601	0.148,0.241,0.194	0.432,0.34,0.207	-0.132
447	ENSMUSG00000022151.16	MXE	Ttc33	chr15	+	5189581	5189803	5208368	5208450	5185524	5185572	5211998	5212130	0.00177554	0.062634	0.639,0.686,0.655	0.516,0.548,0.565	0.117
625	ENSMUSG00000021555.15	MXE	Naa35	chr13	+	59595348	59595382	59598039	59598154	59586152	59586281	59599728	59599790	4.68325e-06	0.000588881	0.41,0.392,0.347	0.27,0.203,0.21	0.155
660	ENSMUSG00000044712.15	MXE	Slc38a6	chr12	+	73293698	73293799	73310144	73310197	73292159	73292233	73318976	73319016	1.52288e-10	4.24012e-08	0.738,0.828,1.0	0.0,0.068,0.315	0.728
719	ENSMUSG00000030960.16	MXE	Eef1akmt2	chr7	-	132837099	132837207	132850594	132850709	132831359	132831576	132851425	132851491	0.00027677	0.016471	0.607,0.695,0.672	0.549,0.573,0.485	0.122
746	ENSMUSG00000021814.17	MXE	Anxa7	chr14	-	20464843	20464946	20467457	20467523	20462906	20463020	20467870	20467935	0	0	0.242,0.168,0.279	0.0,0.005,0.0	0.228
749	ENSMUSG00000021814.17	MXE	Anxa7	chr14	-	20467870	20467935	20469387	20469489	20464843	20464946	20471367	20471572	3.80987e-07	6.60039e-05	0.493,0.5,0.593	0.353,0.339,0.374	0.173
762	ENSMUSG00000027806.9	MXE	Tsc22d2	chr3	+	58428227	58428299	58437316	58437475	58417483	58417613	58459330	58459382	0.000660834	0.0308495	0.584,0.495,0.682	0.301,0.387,0.301	0.257
1137	ENSMUSG00000026991.20	MXE	Pkp4	chr2	+	59347923	59348041	59350493	59350622	59347719	59347804	59352261	59352335	0	0	0.795,0.795,0.712	0.92,0.899,0.894	-0.137
1237	ENSMUSG00000028464.16	MXE	Tpm2	chr4	-	43518643	43518719	43519002	43519078	43518401	43518464	43519226	43519297	2.64157e-08	5.86863e-06	0.278,0.583,0.368	0.944,0.87,0.8	-0.462
1403	ENSMUSG00000052752.15	MXE	Traf7	chr17	-	24514712	24514829	24516504	24516599	24514124	24514217	24519130	24519208	0.000114255	0.00817183	0.254,0.202,0.214	0.427,0.348,0.375	-0.16
1404	ENSMUSG00000052752.15	MXE	Traf7	chr17	-	24514712	24514829	24516504	24516596	24514124	24514217	24519130	24519246	0.0012864	0.0498946	0.257,0.232,0.224	0.43,0.322,0.378	-0.139
1424	ENSMUSG00000034908.16	MXE	Sidt2	chr9	-	45947540	45947552	45947628	45947697	45946983	45947055	45947835	45947888	8.88178e-16	4.94588e-13	0.298,0.347,0.276	0.874,0.76,0.77	-0.494
1461	ENSMUSG00000087174.7	MXE	5530601H04Rik	chrX	-	105042603	105042817	105043129	105043304	105038816	105039812	105044001	105044111	0.000185874	0.011941	0.337,0.369,0.359	0.168,0.214,0.143	0.18
1555	ENSMUSG00000021240.6	MXE	Abcd4	chr12	-	84613904	84614044	84615325	84615444	84612324	84612450	84617282	84617370	0.00343925	0.0982139	0.844,0.761,0.713	0.768,0.941,0.949	-0.113
1566	ENSMUSG00000044433.16	MXE	Camsap3	chr8	+	3599216	3599249	3600357	3600405	3598892	3598988	3600675	3600814	7.58851e-07	0.000120735	0.11,0.201,0.153	0.0,0.0,0.047	0.139
1595	ENSMUSG00000030313.15	MXE	Dennd5b	chr6	-	149009754	149009900	149014115	149014237	149006725	149006844	149016981	149017110	0.000256297	0.0156101	0.191,0.223,0.11	0.331,0.298,0.3	-0.135
1665	ENSMUSG00000090841.2	MXE	Myl6	chr10	-	128492938	128493045	128493333	128493353	128492601	128492745	128493538	128493566	9.99253e-07	0.000149811	0.434,0.677,0.527	0.133,0.0,0.285	0.407
1812	ENSMUSG00000020385.16	MXE	Clk4	chr11	+	51268164	51268231	51270536	51270595	51267170	51267331	51271799	51272022	4.46683e-08	9.41173e-06	0.226,0.248,0.303	0.159,0.1,0.094	0.141
1822	ENSMUSG00000002249.21	MXE	Tead3	chr17	-	28336273	28336336	28336510	28336573	28335484	28335496	28340153	28340218	0	0	0.824,0.881,0.81	0.988,0.984,0.978	-0.145
1823	ENSMUSG00000002249.21	MXE	Tead3	chr17	-	28336510	28336573	28340153	28340218	28335484	28335496	28341348	28341600	6.56741e-08	1.34736e-05	0.387,0.404,0.426	0.165,0.264,0.214	0.191
1828	ENSMUSG00000001948.10	MXE	Spa17	chr9	-	37605792	37605870	37607616	37607687	37603289	37603486	37611835	37612018	0.000361927	0.0197314	0.387,0.366,0.313	0.184,0.227,0.229	0.142
1882	ENSMUSG00000036792.12	MXE	Mbd5	chr2	+	49278580	49279783	49298655	49298729	49274562	49274774	49313649	49313725	0.00290291	0.0887495	0.625,0.389,0.432	0.233,0.356,0.212	0.215
1904	ENSMUSG00000006498.16	MXE	Ptbp1	chr10	+	79860823	79860969	79862013	79862047	79856503	79856534	79862448	79862541	1.15463e-14	5.62594e-12	0.33,0.365,0.34	0.166,0.194,0.167	0.169
2002	ENSMUSG00000038005.15	MXE	Hpf1	chr8	+	60893700	60893860	60903999	60904087	60890444	60890536	60905547	60905720	0.000207756	0.013168	0.423,0.436,0.503	0.379,0.334,0.32	0.11
2014	ENSMUSG00000028797.20	MXE	Tmem234	chr4	+	129601406	129601625	129601869	129601961	129600982	129601243	129602194	129602261	0.000694134	0.0319488	0.322,0.301,0.236	0.378,0.476,0.367	-0.121
2112	ENSMUSG00000029556.12	MXE	Hnf1a	chr5	-	114955249	114955491	114955815	114956002	114953638	114953787	114960015	114960215	0.00222486	0.0731857	0.511,0.44,0.514	0.651,0.602,0.526	-0.105
2259	ENSMUSG00000027160.16	MXE	Ccdc34	chr2	+	110040573	110040732	110041260	110041402	110032331	110032439	110044186	110045316	2.28977e-06	0.000318768	0.571,0.47,0.546	0.64,0.642,0.66	-0.118
2319	ENSMUSG00000042605.16	MXE	Atxn2	chr5	+	121781332	121781542	121783856	121784039	121777907	121778105	121785214	121785412	0.00219503	0.0729886	0.409,0.439,0.432	0.291,0.294,0.355	0.113
2320	ENSMUSG00000042605.16	MXE	Atxn2	chr5	+	121781332	121781542	121783856	121784039	121779417	121779596	121785214	121785412	9.21489e-06	0.00104115	0.767,0.77,0.767	0.624,0.608,0.697	0.125
2339	ENSMUSG00000026014.15	MXE	Raph1	chr1	-	60510416	60510491	60518979	60519060	60503517	60503595	60525591	60526100	2.18239e-07	3.95673e-05	0.443,0.859,0.609	1.0,1.0,1.0	-0.363
2673	ENSMUSG00000032966.14	MXE	Fkbp1a	chr2	+	151544012	151544140	151545424	151545515	151542817	151542865	151557385	151557498	0.000243413	0.0149421	1.0,0.751,0.797	0.414,0.751,0.448	0.312
2702	ENSMUSG00000014353.15	MXE	Tmem87b	chr2	+	128839147	128839219	128840731	128840803	128837301	128837395	128841234	128841343	0	0	0.522,0.594,0.504	0.791,0.882,0.828	-0.294
2710	ENSMUSG00000021694.18	MXE	Ercc8	chr13	+	108172701	108172783	108173991	108174060	108169367	108169491	108175553	108175620	0.00145653	0.0543305	0.265,0.308,0.322	0.508,0.393,0.437	-0.148
3194	ENSMUSG00000023764.18	MXE	Sfi1	chr11	-	3133071	3133207	3134625	3134730	3132215	3132327	3135282	3135542	0.000183818	0.011941	0.812,0.656,0.697	0.891,0.802,0.901	-0.143
3195	ENSMUSG00000023764.18	MXE	Sfi1	chr11	-	3133071	3133207	3134625	3135542	3132215	3132327	3135653	3135830	2.12486e-06	0.000301189	0.807,0.749,0.802	0.943,0.936,0.877	-0.133
3346	ENSMUSG00000053332.13	MXE	Gas5	chr1	+	161037994	161038037	161038224	161038272	161036819	161036852	161038456	161038539	0.000107406	0.0078256	0.232,0.313,0.441	0.0,0.035,0.219	0.244
3363	ENSMUSG00000012114.17	MXE	Med15	chr16	-	17674404	17674658	17683158	17683188	17655677	17655805	17685452	17685504	0.000896671	0.0384091	0.3,0.359,0.343	0.24,0.248,0.155	0.12
3406	ENSMUSG00000085396.7	MXE	Firre	chrX	-	50603438	50603525	50608477	50608604	50600743	50600898	50608686	50608814	0.000356892	0.0197314	0.582,0.46,0.648	0.26,0.386,0.228	0.272
3517	ENSMUSG00000062007.13	MXE	Hsh2d	chr8	+	72193438	72193585	72196795	72196885	72189637	72189687	72197738	72197904	0.000485466	0.0250642	0.496,0.513,0.514	0.302,0.349,0.366	0.169
3526	ENSMUSG00000017929.13	MXE	B4galt5	chr2	-	167309222	167309336	167313086	167313221	167307543	167307668	167348917	167349183	0.00130982	0.0505514	0.391,0.294,0.363	0.475,0.501,0.409	-0.112
3567	ENSMUSG00000028438.16	MXE	Kif24	chr4	-	41414901	41414999	41423451	41423635	41409731	41409819	41428344	41428982	1.47843e-05	0.00149686	1.0,0.89,1.0	0.881,0.639,0.742	0.209
3663	ENSMUSG00000002032.17	MXE	Tmem25	chr9	-	44795995	44796127	44796323	44796614	44795681	44795712	44798120	44798432	0.000515917	0.0262881	0.394,0.358,0.282	0.566,0.528,0.543	-0.201
3808	ENSMUSG00000033808.16	MXE	Tmem87a	chr2	-	120373910	120373979	120374487	120374559	120371523	120371632	120375418	120375512	5.80647e-14	2.38248e-11	0.237,0.394,0.258	0.594,0.61,0.653	-0.323
3838	ENSMUSG00000037443.13	MXE	Cep85	chr4	-	134167288	134167441	134172812	134172880	134164111	134164757	134186942	134187085	0.00140542	0.0529305	0.622,0.599,0.561	0.309,0.497,0.385	0.197
3894	ENSMUSG00000038371.15	MXE	Sbf2	chr7	-	110341289	110341364	110347886	110347982	110339889	110340074	110348854	110348995	9.71445e-14	3.78669e-11	0.074,0.075,0.042	0.388,0.489,0.239	-0.308
3897	ENSMUSG00000038535.17	MXE	Zfp280d	chr9	+	72301700	72301766	72301866	72302006	72298701	72298848	72307950	72308068	0.00082447	0.0357792	0.162,0.103,0.278	0.436,0.285,0.413	-0.197
3906	ENSMUSG00000024349.10	MXE	Tmem173	chr18	-	35735878	35736117	35738680	35738789	35735102	35735289	35739039	35739220	2.07326e-05	0.00194026	0.161,0.171,0.069	0.268,0.323,0.204	-0.131
3944	ENSMUSG00000022672.8	MXE	Prkdc	chr16	+	15829615	15829820	15831270	15831338	15816750	15816894	15833675	15833896	0.00279812	0.0871601	0.697,0.646,0.665	0.549,0.542,0.452	0.155
4072	ENSMUSG00000021288.19	MXE	Klc1	chr12	+	111793648	111793699	111795547	111795678	111789324	111789486	111806007	111806074	6.69198e-07	0.000111002	0.218,0.154,0.135	0.04,0.05,0.06	0.119
4096	ENSMUSG00000001247.16	MXE	Lsr	chr7	-	30962097	30962244	30965968	30966088	30959152	30959314	30971867	30972212	9.16315e-07	0.00014007	0.333,0.381,0.393	0.479,0.479,0.464	-0.105
4217	ENSMUSG00000061136.14	MXE	Prpf40a	chr2	-	53157892	53157917	53159262	53159316	53156622	53156985	53159557	53159678	0.000366931	0.0198652	0.292,0.295,0.339	0.387,0.494,0.466	-0.14
4381	ENSMUSG00000028522.16	MXE	Mier1	chr4	+	103115559	103115660	103118280	103118315	103114430	103114519	103127272	103127297	0.000717232	0.0321353	0.716,0.506,0.799	1.0,0.883,0.814	-0.225
4450	ENSMUSG00000057691.8	MXE	Zfp746	chr6	-	48066428	48066554	48067168	48067360	48062394	48064952	48082153	48082267	0.00025902	0.0156537	0.755,0.845,0.797	0.66,0.707,0.563	0.156
4527	ENSMUSG00000031562.15	MXE	Dctd	chr8	+	48137257	48137374	48138781	48138878	48111967	48112103	48140342	48140609	0.00142402	0.0533734	0.225,0.34,0.35	0.421,0.478,0.406	-0.13
4541	ENSMUSG00000028898.15	MXE	Trnau1ap	chr4	-	132325207	132325260	132328468	132328566	132314204	132314367	132329352	132329538	9.19438e-06	0.00104115	0.757,0.73,0.617	0.876,0.836,0.859	-0.156
4639	ENSMUSG00000026743.16	MXE	Mllt10	chr2	+	18082510	18082725	18109781	18109891	18071124	18071204	18122244	18122348	5.56872e-06	0.00067834	0.13,0.222,0.141	0.017,0.068,0.073	0.112
4698	ENSMUSG00000073758.10	MXE	Sh3d21	chr4	-	126160467	126160510	126161334	126161421	126152340	126152434	126161734	126161780	5.76662e-05	0.00454376	0.043,0.139,0.15	0.0,0.0,0.0	0.111
4752	ENSMUSG00000004561.14	MXE	Mettl17	chr14	+	51887222	51887304	51887972	51888046	51886810	51886979	51888741	51888836	7.46417e-05	0.00564958	0.293,0.328,0.318	0.194,0.211,0.195	0.113
5028	ENSMUSG00000039046.15	MXE	Usp6nl	chr2	+	6391054	6391122	6400279	6400319	6336367	6336459	6408928	6409009	0.000409837	0.0218738	0.603,0.647,0.695	0.486,0.213,0.278	0.323
5061	ENSMUSG00000030245.10	MXE	Golt1b	chr6	+	142392329	142392421	142393927	142394106	142387220	142387369	142396187	142396269	0.000109004	0.00786846	0.399,0.475,0.43	0.317,0.293,0.304	0.13
5087	ENSMUSG00000039753.16	MXE	Fbxl5	chr5	-	43759742	43759825	43760706	43760855	43755904	43758944	43762816	43762942	0.000602178	0.0286985	0.462,0.424,0.408	0.219,0.3,0.355	0.14
5375	ENSMUSG00000034101.14	MXE	Ctnnd1	chr2	-	84622010	84622082	84624269	84624558	84620834	84620987	84650405	84650740	0	0	0.315,0.268,0.316	0.146,0.146,0.159	0.149
5378	ENSMUSG00000058835.14	MXE	Abi1	chr2	-	22946575	22946761	22953434	22953608	22940072	22942047	22957017	22957118	2.64817e-06	0.000362196	0.396,0.294,0.427	0.245,0.269,0.207	0.132
5546	ENSMUSG00000020691.13	MXE	Mettl2	chr11	+	105135337	105135444	105137718	105137784	105132440	105132580	105139560	105140394	0.000938172	0.0397499	0.375,0.4,0.311	0.288,0.194,0.263	0.114
5718	ENSMUSG00000059475.13	MXE	Zfp426	chr9	-	20474906	20475033	20476395	20476478	20473027	20473108	20486329	20486437	2.9989e-06	0.000403094	0.201,0.062,0.121	0.0,0.0,0.0	0.128
5736	ENSMUSG00000035248.9	MXE	Tut7	chr13	-	59811514	59811566	59814865	59814954	59810570	59810640	59815545	59815723	0.00189651	0.0657121	0.572,0.58,0.617	0.426,0.439,0.416	0.163
5808	ENSMUSG00000075415.13	MXE	Fnbp1	chr2	-	31044881	31044896	31052984	31053167	31040404	31040514	31054023	31054218	0.00329238	0.0961325	0.327,0.539,0.51	1.0,0.618,0.745	-0.329
5935	ENSMUSG00000028478.18	MXE	Clta	chr4	+	44030214	44030268	44031399	44031435	44025448	44025560	44032400	44032846	1.13598e-12	4.0255e-10	0.084,0.021,0.068	0.879,0.645,0.542	-0.631
6079	ENSMUSG00000028041.17	MXE	Adam15	chr3	-	89340400	89340472	89340862	89340937	89340054	89340179	89341507	89341577	9.08187e-07	0.00014007	0.555,0.542,0.627	0.435,0.402,0.371	0.172
6112	ENSMUSG00000021000.17	MXE	Mia2	chr12	+	59144698	59144770	59146335	59146362	59137697	59137786	59146846	59146957	2.22653e-05	0.00204212	0.578,0.703,0.708	0.773,0.773,0.823	-0.127
6224	ENSMUSG00000075703.15	MXE	Selenoi	chr5	+	30248411	30248520	30252709	30252784	30247462	30247531	30256077	30256340	0.000177932	0.0119351	0.754,0.806,0.783	0.702,0.658,0.646	0.112
6371	ENSMUSG00000005087.17	MXE	Cd44	chr2	-	102834233	102834335	102837812	102837938	102832482	102832572	102839357	102839477	0.00132426	0.050857	0.179,0.191,0.14	0.28,0.233,0.337	-0.113
6373	ENSMUSG00000005087.17	MXE	Cd44	chr2	-	102837812	102837938	102839357	102839477	102832482	102832572	102842260	102842377	0.00128201	0.0498946	0.29,0.46,0.338	0.697,0.754,0.727	-0.363
6588	ENSMUSG00000022952.17	MXE	Runx1	chr16	-	92613598	92613760	92644153	92644345	92601465	92606124	92668707	92668812	0.00240252	0.077397	0.426,0.477,0.375	0.323,0.251,0.273	0.144
6890	ENSMUSG00000036902.11	MXE	Neto2	chr8	-	85663407	85663431	85669533	85669782	85663178	85663306	85670389	85670530	7.69302e-05	0.00574754	1.0,0.73,0.631	1.0,1.0,1.0	-0.213
6962	ENSMUSG00000042772.15	MXE	Smg7	chr1	-	152841512	152841593	152843229	152843379	152841024	152841184	152844035	152844407	4.91829e-14	2.13017e-11	0.178,0.18,0.207	0.09,0.046,0.056	0.124
7018	ENSMUSG00000030188.12	MXE	Magohb	chr6	-	131288035	131288146	131289388	131289447	131285642	131285725	131291740	131291940	0	0	0.346,0.312,0.33	0.054,0.036,0.082	0.272
7053	ENSMUSG00000035266.16	MXE	Helq	chr5	-	100766687	100766801	100768281	100768455	100764940	100765075	100770397	100770496	0.00197037	0.0672594	0.617,0.666,0.647	0.489,0.516,0.565	0.12
7140	ENSMUSG00000026319.13	MXE	Relch	chr1	+	105740434	105740517	105741012	105741095	105735922	105736022	105741296	105741360	3.18634e-14	1.46122e-11	0.839,0.866,0.779	0.5,0.395,0.515	0.358
7141	ENSMUSG00000026319.13	MXE	Relch	chr1	+	105740434	105740517	105741012	105741095	105735922	105736022	105743210	105743349	6.27874e-10	1.6879e-07	1.0,1.0,0.88	0.645,0.316,0.63	0.43
7142	ENSMUSG00000026319.13	MXE	Relch	chr1	+	105740434	105740517	105741296	105741360	105735922	105736022	105743210	105743349	0.000329115	0.0184588	0.276,0.338,0.194	0.159,0.075,0.143	0.144
7199	ENSMUSG00000030447.15	MXE	Cyfip1	chr7	+	55897824	55897972	55898237	55898391	55896667	55896815	55899914	55900071	1.34605e-07	2.55946e-05	0.629,0.497,0.563	0.327,0.34,0.404	0.206
7255	ENSMUSG00000027506.15	MXE	Tpd52	chr3	-	8936438	8936480	8943550	8943577	8934991	8935040	8944610	8944712	0	0	0.086,0.101,0.09	0.31,0.404,0.394	-0.277
7707	ENSMUSG00000035517.17	MXE	Tdrd7	chr4	+	45989077	45989219	45990049	45990230	45987461	45987674	45992196	45992270	0.000638332	0.0300599	0.47,0.418,0.506	0.528,0.607,0.613	-0.118
7803	ENSMUSG00000031105.16	MXE	Slc25a14	chrX	+	48623961	48624197	48625595	48625640	48623577	48623828	48628135	48628183	4.71301e-12	1.5975e-09	0.352,0.544,0.45	0.0,0.0,0.0	0.449
7892	ENSMUSG00000052631.15	MXE	Sh2d6	chr6	-	72516388	72516413	72516541	72516572	72515920	72515979	72517106	72517185	0.0034288	0.0982139	0.575,0.711,0.778	0.526,0.469,0.478	0.197
8087	ENSMUSG00000025871.18	MXE	4833439L19Rik	chr13	-	54561692	54561871	54564184	54564272	54556526	54556651	54564514	54564621	1.65715e-05	0.00163533	0.686,0.663,0.655	0.761,0.756,0.824	-0.112
8174	ENSMUSG00000037795.14	MXE	N4bp2	chr5	+	65786105	65786361	65788052	65788141	65775584	65775663	65790017	65791170	1.03845e-05	0.00110901	0.482,0.933,0.437	1.0,0.823,1.0	-0.324
8201	ENSMUSG00000032366.15	MXE	Tpm1	chr9	-	67031950	67032026	67032465	67032541	67031451	67031514	67032793	67032864	0	0	0.719,0.822,0.71	0.985,0.988,0.986	-0.236
8211	ENSMUSG00000028519.16	MXE	Dab1	chr4	+	104680069	104680108	104681597	104681663	104679452	104679572	104688382	104688442	2.00999e-05	0.00191097	0.891,0.852,0.934	1.0,1.0,1.0	-0.108

## Sheet: RI
ID	GeneID	Event	geneSymbol	chr	strand	riExonStart_0base	riExonEnd	upstreamES	upstreamEE	downstreamES	downstreamEE	PValue	FDR	IncLevel_PTBP1_KO	IncLevel_WT	IncLevelDifference
18	ENSMUSG00000041064.13	RI	Pif1	chr9	+	65589004	65589604	65589004	65589137	65589450	65589604	0.00188978	0.0351281	1.0,1.0,1.0	1.0,0.904,0.773	0.108
56	ENSMUSG00000060950.12	RI	Trmt61a	chr12	+	111678104	111678962	111678104	111678161	111678602	111678962	0.00232734	0.0394194	0.611,0.619,0.709	0.501,0.549,0.519	0.123
91	ENSMUSG00000037336.14	RI	Mfsd2b	chr12	-	4869534	4870623	4869534	4869672	4870498	4870623	0.00703087	0.0805911	0.69,1.0,1.0	0.491,0.4,1.0	0.266
128	ENSMUSG00000029298.15	RI	Gbp9	chr5	-	105082703	105083853	105082703	105082910	105083572	105083853	0.000793517	0.0191249	0.781,0.673,0.772	0.313,0.396,0.472	0.348
190	ENSMUSG00000038346.18	RI	Zfp384	chr6	+	125024032	125024552	125024032	125024270	125024413	125024552	0.00901245	0.0919491	0.817,0.757,0.763	0.969,0.795,0.903	-0.11
236	ENSMUSG00000047767.17	RI	Atg16l2	chr7	-	101291486	101291999	101291486	101291592	101291878	101291999	2.41678e-06	0.000213013	0.476,0.396,0.329	0.15,0.245,0.108	0.233
375	ENSMUSG00000029703.10	RI	Lrwd1	chr5	-	136132305	136134050	136132305	136132428	136133933	136134050	0.000620621	0.0166539	0.677,1.0,0.636	1.0,1.0,1.0	-0.229
376	ENSMUSG00000029703.10	RI	Lrwd1	chr5	-	136133304	136134050	136133304	136133445	136133933	136134050	1.59643e-06	0.000156168	0.14,0.119,0.12	0.253,0.196,0.272	-0.114
390	ENSMUSG00000038271.17	RI	Iffo1	chr6	+	125151794	125152771	125151794	125151803	125152613	125152771	0.0075484	0.0839665	0.312,0.449,0.483	0.751,1.0,0.634	-0.38
417	ENSMUSG00000069255.13	RI	Dusp22	chr13	+	30708676	30711231	30708676	30708749	30710705	30711231	0.00510646	0.0635957	1.0,1.0,0.407	0.382,0.121,1.0	0.301
492	ENSMUSG00000071337.11	RI	Tia1	chr6	+	86423605	86424420	86423605	86423671	86424344	86424420	0.00346917	0.05012	0.616,0.682,0.66	0.566,0.565,0.477	0.117
526	ENSMUSG00000028689.14	RI	Ccdc163	chr4	+	116709239	116709619	116709239	116709273	116709481	116709619	0.00354791	0.0508636	1.0,1.0,1.0	0.656,0.955,1.0	0.13
593	ENSMUSG00000036948.17	RI	Map11	chr5	-	138262169	138262744	138262169	138262317	138262657	138262744	0.000127415	0.00550366	1.0,0.77,0.899	0.657,0.519,0.598	0.298
602	ENSMUSG00000026577.13	RI	Blzf1	chr1	-	164307146	164307489	164307146	164307354	164307441	164307489	0.000230512	0.00824237	0.789,0.824,0.922	1.0,1.0,0.955	-0.14
634	ENSMUSG00000028464.16	RI	Tpm2	chr4	-	43518401	43519078	43518401	43518464	43519002	43519078	0.00528582	0.064398	0.241,0.034,0.123	0.0,0.041,0.037	0.107
721	ENSMUSG00000020184.15	RI	Mdm2	chr10	-	117694904	117696439	117694904	117695068	117696380	117696439	0.00145772	0.0304929	0.874,1.0,1.0	0.862,0.736,0.916	0.12
776	ENSMUSG00000021240.6	RI	Abcd4	chr12	-	84612324	84612896	84612324	84612445	84612779	84612896	2.44257e-05	0.00165795	1.0,0.967,0.905	0.871,0.707,0.717	0.192
777	ENSMUSG00000021240.6	RI	Abcd4	chr12	-	84612324	84612896	84612324	84612450	84612779	84612896	0.000148436	0.00609503	0.222,0.323,0.307	0.407,0.458,0.508	-0.174
870	ENSMUSG00000071103.9	RI	1700029J07Rik	chr8	-	45973503	45975252	45973503	45973680	45975078	45975252	2.50926e-05	0.00166916	1.0,1.0,0.877	0.725,0.601,0.921	0.21
911	ENSMUSG00000042099.16	RI	Kank3	chr17	+	33822285	33822917	33822285	33822375	33822674	33822917	0.00865016	0.0906571	0.796,1.0,1.0	0.722,0.0,0.565	0.503
915	ENSMUSG00000024181.9	RI	Mrpl28	chr17	+	26125256	26125564	26125256	26125391	26125499	26125564	0.00514349	0.0635957	0.674,0.752,0.637	0.744,0.848,0.868	-0.132
973	ENSMUSG00000002249.21	RI	Tead3	chr17	-	28335484	28336573	28335484	28335496	28336510	28336573	0	0	0.514,0.422,0.445	0.119,0.128,0.16	0.325
1003	ENSMUSG00000034771.15	RI	Tle2	chr10	+	81587091	81587800	81587091	81587341	81587552	81587800	0.000710927	0.0178046	0.0,0.136,0.191	0.324,0.448,0.258	-0.234
1029	ENSMUSG00000031995.9	RI	St14	chr9	-	31106013	31106874	31106013	31106254	31106716	31106874	0.00990633	0.0971931	0.968,0.766,0.939	0.639,0.817,0.804	0.138
1052	ENSMUSG00000025188.15	RI	Hps1	chr19	-	42756257	42757906	42756257	42756340	42757792	42757906	0	0	0.577,0.684,0.703	0.238,0.246,0.274	0.402
1056	ENSMUSG00000032567.16	RI	Aste1	chr9	+	105396544	105397858	105396544	105396705	105396797	105397858	0.000611376	0.0166539	0.67,0.931,0.862	1.0,0.875,0.948	-0.12
1128	ENSMUSG00000043243.15	RI	Fam129c	chr8	+	71602098	71602488	71602098	71602266	71602372	71602488	1.24008e-09	2.42617e-07	0.59,0.658,0.302	1.0,1.0,1.0	-0.483
1129	ENSMUSG00000043243.15	RI	Fam129c	chr8	+	71604927	71605718	71604927	71605035	71605606	71605718	0.00848081	0.089572	0.43,0.464,0.52	0.281,0.321,0.304	0.169
1160	ENSMUSG00000023495.13	RI	Pcbp4	chr9	+	106462188	106462414	106462188	106462252	106462361	106462414	0.000145474	0.00609503	0.14,0.092,0.183	0.0,0.021,0.059	0.112
1193	ENSMUSG00000025268.15	RI	Maged2	chrX	-	150808720	150809152	150808720	150808783	150809109	150809152	0.00138864	0.0294179	0.151,0.078,0.065	0.294,0.235,0.127	-0.121
1256	ENSMUSG00000097075.3	RI	Cdiptos	chr7	-	126974678	126975084	126974678	126974712	126974939	126975084	0.00180891	0.0347771	0.681,1.0,0.767	1.0,1.0,0.81	-0.121
1258	ENSMUSG00000030406.7	RI	Gipr	chr7	-	19159745	19160030	19159745	19159834	19159960	19160030	0.00976262	0.0966383	0.444,0.096,0.314	1.0,0.444,0.599	-0.396
1279	ENSMUSG00000041528.15	RI	Rnf123	chr9	-	108069171	108069801	108069171	108069286	108069675	108069801	0.000154174	0.00618851	0.205,0.162,0.193	0.296,0.314,0.266	-0.105
1336	ENSMUSG00000068245.14	RI	Phf11d	chr14	-	59352650	59353381	59352650	59352782	59353317	59353381	0.000650213	0.0170105	0.203,0.273,0.229	0.109,0.043,0.164	0.13
1341	ENSMUSG00000112023.1	RI	Lilr4b	chr10	+	51481139	51483878	51481139	51481869	51482868	51483878	0.00741486	0.0834873	0.386,0.668,1.0	0.43,0.159,0.112	0.451
1627	ENSMUSG00000030468.12	RI	Siglecg	chr7	+	43409242	43410556	43409242	43409521	43410508	43410556	0.00475311	0.061513	1.0,0.486,0.471	0.728,1.0,1.0	-0.257
1784	ENSMUSG00000038619.12	RI	Ensa	chr3	+	95628540	95632102	95628540	95628707	95631431	95632102	2.98319e-07	3.5436e-05	0.778,0.832,0.829	0.711,0.602,0.71	0.139
1860	ENSMUSG00000067768.12	RI	Xlr4b	chrX	+	73214773	73215355	73214773	73214820	73215227	73215355	1.23979e-06	0.000124956	1.0,0.622,0.623	1.0,1.0,1.0	-0.252
1863	ENSMUSG00000040663.9	RI	Clcf1	chr19	+	4220177	4223490	4220177	4220344	4222073	4223490	1.37366e-05	0.000972085	1.0,0.796,0.898	0.437,0.467,0.381	0.47
1901	ENSMUSG00000029283.17	RI	Cdc7	chr5	+	106974600	106975660	106974600	106974696	106975484	106975660	0.00298952	0.0445881	0.145,0.271,0.213	0.313,0.261,0.361	-0.102
2069	ENSMUSG00000003549.9	RI	Ercc1	chr7	+	19355100	19355361	19355100	19355179	19355292	19355361	0.00623872	0.072807	0.871,0.842,1.0	0.428,0.818,0.835	0.211
2083	ENSMUSG00000029504.5	RI	Ddx51	chr5	+	110655306	110655673	110655306	110655413	110655564	110655673	0.000118612	0.00519083	0.201,0.147,0.175	0.342,0.365,0.266	-0.15
2136	ENSMUSG00000008167.14	RI	Fbxw9	chr8	+	85064383	85064672	85064383	85064496	85064580	85064672	0.0011699	0.0255993	0.744,0.718,0.65	0.859,0.758,0.824	-0.11
2307	ENSMUSG00000051113.9	RI	Fam71e1	chr7	+	44500149	44501133	44500149	44500438	44500967	44501133	3.54088e-05	0.00214127	1.0,0.421,0.541	1.0,1.0,0.736	-0.258
2317	ENSMUSG00000031729.6	RI	Ist1	chr8	-	109675375	109676850	109675375	109675424	109676757	109676850	1.7343e-07	2.21857e-05	0.311,0.349,0.374	0.217,0.228,0.283	0.102
2387	ENSMUSG00000040354.14	RI	Mars	chr10	-	127296540	127296944	127296540	127296633	127296872	127296944	0	0	0.294,0.232,0.232	0.082,0.083,0.126	0.156
2443	ENSMUSG00000032308.9	RI	Ulk3	chr9	+	57593750	57594046	57593750	57593853	57593981	57594046	0.0100635	0.0981694	0.109,0.273,0.091	0.16,0.313,0.337	-0.112
2698	ENSMUSG00000039686.14	RI	Zer1	chr2	-	30107494	30108122	30107494	30107668	30107975	30108122	0.00898455	0.0919465	0.0,0.122,0.182	0.409,0.133,0.23	-0.156
2753	ENSMUSG00000021819.11	RI	Zswim8	chr14	+	20719379	20720036	20719379	20719672	20719812	20720036	5.41007e-06	0.000418463	0.189,0.277,0.291	0.422,0.387,0.429	-0.16
2761	ENSMUSG00000064307.13	RI	Lrrc51	chr7	-	101912988	101913583	101912988	101913212	101913434	101913583	7.80951e-05	0.00387678	0.953,0.94,1.0	0.865,0.813,0.846	0.123
2857	ENSMUSG00000079491.9	RI	H2-T10	chr17	-	36120184	36120432	36120184	36120290	36120301	36120432	1.84107e-09	3.40189e-07	1.0,1.0,1.0	0.605,1.0,0.619	0.259
2911	ENSMUSG00000041420.18	RI	Meis3	chr7	+	16178744	16179100	16178744	16178795	16178950	16179100	0.00773285	0.0850013	0.663,0.622,0.897	0.925,0.813,0.895	-0.15
2933	ENSMUSG00000027371.10	RI	Fahd2a	chr2	-	127438112	127438569	127438112	127438272	127438509	127438569	5.57885e-05	0.00302803	0.246,0.305,0.356	0.185,0.123,0.202	0.132
2939	ENSMUSG00000015452.14	RI	Ager	chr17	+	34599995	34600621	34599995	34600137	34600494	34600621	1.15518e-07	1.53685e-05	1.0,1.0,1.0	0.746,0.55,0.686	0.339
2961	ENSMUSG00000029650.10	RI	Slc46a3	chr5	-	147894480	147894815	147894480	147894596	147894708	147894815	0.0039339	0.0540668	0.846,0.835,0.738	0.753,0.425,0.644	0.199
2967	ENSMUSG00000039201.9	RI	Tbc1d25	chrX	-	8156315	8156778	8156315	8156504	8156650	8156778	0.000361504	0.011237	0.332,0.332,0.37	0.728,0.54,0.58	-0.271
2978	ENSMUSG00000024958.13	RI	Gpr137	chr19	-	6940351	6940839	6940351	6940401	6940482	6940839	2.08425e-06	0.000192562	0.748,0.79,0.672	0.896,0.856,0.9	-0.147
3034	ENSMUSG00000002010.17	RI	Idh3g	chrX	-	73782005	73782716	73782005	73782103	73782674	73782716	1.12133e-14	3.72953e-12	0.243,0.222,0.245	0.108,0.135,0.083	0.128
3162	ENSMUSG00000058388.14	RI	Phtf1	chr3	+	103997432	103998803	103997432	103997705	103998671	103998803	1.01354e-10	2.40788e-08	0.184,0.142,0.213	0.12,0.042,0.029	0.116
3214	ENSMUSG00000035967.15	RI	Ints6l	chrX	+	56493038	56496734	56493038	56493133	56496515	56496734	0.00268327	0.0427012	0.502,0.724,0.691	1.0,0.592,1.0	-0.225
3312	ENSMUSG00000040928.15	RI	S100pbp	chr4	-	129181966	129182532	129181966	129182100	129182331	129182532	0.000143056	0.00609503	0.89,1.0,1.0	0.799,0.876,0.822	0.131
3317	ENSMUSG00000079334.8	RI	Naa80	chr9	+	107579099	107580935	107579099	107579385	107580456	107580935	0.00338743	0.0494149	0.833,1.0,1.0	0.896,1.0,0.532	0.135
3330	ENSMUSG00000005882.18	RI	Uqcc1	chr2	-	155910356	155911836	155910356	155910467	155911740	155911836	0.00810992	0.0867318	0.259,0.215,0.273	0.023,0.132,0.262	0.11
3421	ENSMUSG00000040472.15	RI	Rabggta	chr14	-	55719090	55719345	55719090	55719142	55719239	55719345	0.00031733	0.010247	0.656,0.618,0.608	0.727,0.693,0.785	-0.108
3429	ENSMUSG00000062906.12	RI	Hdac10	chr15	-	89124174	89124588	89124174	89124253	89124531	89124588	0.000888068	0.0206553	0.602,0.67,0.615	0.765,0.695,0.752	-0.108
3464	ENSMUSG00000002107.18	RI	Celf2	chr2	-	6539704	6547213	6539704	6545675	6547041	6547213	6.84247e-05	0.00350124	0.462,0.43,0.677	1.0,0.656,1.0	-0.362
3587	ENSMUSG00000028467.15	RI	Gba2	chr4	-	43570036	43570448	43570036	43570190	43570345	43570448	0.00870156	0.0907254	0.351,0.345,0.292	0.491,0.443,0.621	-0.189
3656	ENSMUSG00000020527.14	RI	Myo19	chr11	+	84905539	84907402	84905539	84905643	84907235	84907402	0	0	0.246,0.269,0.378	0.054,0.044,0.038	0.252
3668	ENSMUSG00000038766.16	RI	Gabpb2	chr3	-	95203730	95204808	95203730	95203925	95204640	95204808	8.95013e-10	1.86051e-07	0.194,0.174,0.228	0.082,0.042,0.119	0.118
3672	ENSMUSG00000024177.9	RI	Nme4	chr17	-	26093616	26094270	26093616	26093729	26094136	26094270	0.00179911	0.0347771	1.0,1.0,1.0	1.0,0.627,1.0	0.124
3732	ENSMUSG00000109841.2	RI	E330011O21Rik	chr16	-	78250860	78251888	78250860	78251568	78251772	78251888	0.000108927	0.00489581	0.729,0.729,0.843	0.453,0.293,0.269	0.429
3740	ENSMUSG00000032480.17	RI	Dhx30	chr9	-	110115035	110115582	110115035	110115211	110115490	110115582	0.00512686	0.0635957	0.505,0.86,0.869	0.81,1.0,1.0	-0.192
3772	ENSMUSG00000030323.13	RI	Ift122	chr6	+	115913871	115916047	115913871	115913974	115915906	115916047	0.00752633	0.0839665	1.0,0.077,0.122	0.049,0.03,0.006	0.371
3784	ENSMUSG00000021066.9	RI	Atl1	chr12	+	69932216	69934920	69932216	69932321	69934869	69934920	0.000278623	0.00945614	1.0,1.0,1.0	0.272,0.211,1.0	0.506
3793	ENSMUSG00000032292.8	RI	Nr2e3	chr9	-	59948924	59949308	59948924	59949028	59949181	59949308	0.005124	0.0635957	0.51,0.327,0.244	0.217,0.072,0.205	0.196
3834	ENSMUSG00000059939.13	RI	9430015G10Rik	chr4	+	156121932	156122416	156121932	156122028	156122350	156122416	0.000244317	0.00855367	0.844,0.866,0.819	0.676,0.744,0.741	0.123
3854	ENSMUSG00000047090.13	RI	Tmem198b	chr10	-	128801350	128802517	128801350	128801511	128802404	128802517	0.000754108	0.0184527	0.926,1.0,1.0	1.0,0.879,0.725	0.107
3902	ENSMUSG00000015377.10	RI	Dennd6b	chr15	-	89186362	89186819	89186362	89186427	89186753	89186819	4.81764e-11	1.23257e-08	0.209,0.233,0.289	0.412,0.453,0.495	-0.21
3905	ENSMUSG00000015377.10	RI	Dennd6b	chr15	-	89186955	89187243	89186955	89186998	89187147	89187243	0.00258363	0.0417143	0.877,0.923,0.893	0.793,0.652,0.887	0.12
3981	ENSMUSG00000037552.17	RI	Plekhg2	chr7	-	28370237	28371042	28370237	28370497	28370877	28371042	0.0040604	0.0550286	1.0,0.877,1.0	0.846,0.641,0.751	0.213
4013	ENSMUSG00000061028.7	RI	Clasrp	chr7	-	19591992	19594552	19591992	19592077	19594404	19594552	0.000645137	0.0170105	0.935,0.9,0.93	0.684,0.926,0.618	0.179
4075	ENSMUSG00000030780.15	RI	BC017158	chr7	-	128276085	128276412	128276085	128276143	128276227	128276412	2.63362e-05	0.00171754	0.153,0.169,0.189	0.28,0.298,0.289	-0.119
4085	ENSMUSG00000028057.14	RI	Rit1	chr3	+	88717325	88717658	88717325	88717470	88717572	88717658	0.00195691	0.035873	0.196,0.185,0.319	0.226,0.1,0.02	0.118
4173	ENSMUSG00000005506.16	RI	Celf1	chr2	+	91013237	91019497	91013237	91013402	91016565	91019497	1.70985e-11	4.73915e-09	0.203,0.248,0.204	0.45,0.325,0.436	-0.185
4185	ENSMUSG00000024219.16	RI	Anks1	chr17	+	28059293	28062599	28059293	28059391	28060561	28062599	9.41163e-08	1.30429e-05	0.357,0.339,0.388	0.191,0.252,0.169	0.157
4191	ENSMUSG00000052609.9	RI	Plekhg3	chr12	+	76572394	76573360	76572394	76572745	76573246	76573360	0.00102094	0.0227896	0.84,0.903,0.876	1.0,1.0,1.0	-0.127
4204	ENSMUSG00000040859.14	RI	Bsdc1	chr4	+	129465229	129466990	129465229	129465346	129466913	129466990	0.000322867	0.0103255	0.892,1.0,0.904	0.884,0.79,0.647	0.158
4205	ENSMUSG00000027457.15	RI	Snph	chr2	-	151632147	151632567	151632147	151632254	151632455	151632567	0.00250008	0.0412152	0.113,0.165,0.065	0.283,0.245,0.233	-0.139
4225	ENSMUSG00000117679.1	RI	Apbb3	chr18	-	36676616	36676992	36676616	36676622	36676864	36676992	1.0921e-05	0.000789634	0.88,0.841,0.858	1.0,0.98,0.93	-0.11
4261	ENSMUSG00000031756.5	RI	Cenpn	chr8	+	116936193	116937274	116936193	116936251	116937161	116937274	0.00422174	0.0563916	0.374,0.226,0.312	0.477,0.422,0.384	-0.124

## Sheet: SE
ID	GeneID	Event	geneSymbol	chr	strand	exonStart_0base	exonEnd	upstreamES	upstreamEE	downstreamES	downstreamEE	PValue	FDR	IncLevel_PTBP1_KO	IncLevel_WT	IncLevelDifference
125	ENSMUSG00000048445.6	SE	Ccdc57	chr11	-	120871047	120871262	120866554	120866676	120873585	120873671	0.00306889	0.0712972	0.277,0.219,0.194	0.072,0.114,0.141	0.121
189	ENSMUSG00000037536.14	SE	Fbxo34	chr14	+	47504985	47505132	47500793	47500870	47529174	47529305	0.00392727	0.086168	0.543,0.284,0.331	0.808,0.598,0.69	-0.313
204	ENSMUSG00000037536.14	SE	Fbxo34	chr14	+	47526204	47526314	47500793	47500870	47529174	47529270	0.000188566	0.00820423	0.887,0.894,0.748	0.958,0.957,0.958	-0.115
317	ENSMUSG00000028256.16	SE	Odf2l	chr3	+	145127022	145127151	145126092	145126225	145127830	145127890	0.00368322	0.0819301	0.717,0.833,0.698	0.911,0.819,0.831	-0.104
335	ENSMUSG00000029772.17	SE	Ahcyl2	chr6	+	29799438	29799584	29768527	29768906	29820328	29820634	0.00284661	0.0675999	0.832,0.676,0.732	0.909,0.832,1.0	-0.167
466	ENSMUSG00000026150.14	SE	Mff	chr1	+	82741817	82741976	82735418	82735507	82747082	82747142	0.0010369	0.0310503	0.832,0.645,0.726	0.607,0.499,0.615	0.161
467	ENSMUSG00000026150.14	SE	Mff	chr1	+	82741817	82741976	82735418	82735507	82750519	82750604	0	0	0.344,0.324,0.349	0.147,0.142,0.162	0.189
471	ENSMUSG00000026150.14	SE	Mff	chr1	+	82747082	82747142	82735415	82735507	82750519	82750604	7.72138e-10	1.29081e-07	0.357,0.391,0.352	0.204,0.218,0.204	0.158
585	ENSMUSG00000021978.9	SE	Extl3	chr14	-	65080379	65080475	65075583	65078189	65097996	65098106	8.30713e-06	0.000605821	0.615,0.722,0.576	0.89,0.967,0.854	-0.266
587	ENSMUSG00000021978.9	SE	Extl3	chr14	-	65080379	65080515	65075583	65078189	65097996	65098105	0.000963942	0.0294433	0.255,0.613,0.368	0.783,0.897,0.71	-0.385
732	ENSMUSG00000022324.15	SE	Matn2	chr15	+	34402834	34402957	34399049	34399172	34409752	34409875	2.78396e-06	0.000234505	0.562,0.816,0.947	1.0,1.0,1.0	-0.225
875	ENSMUSG00000004947.15	SE	Dtx2	chr5	+	136026469	136026607	136021754	136021858	136028498	136028572	5.10179e-05	0.00284659	0.63,0.632,0.685	0.849,0.817,0.817	-0.179
1004	ENSMUSG00000022094.15	SE	Slc39a14	chr14	-	70313600	70313770	70310855	70310975	70315663	70315833	0.00209745	0.0536901	0.265,0.306,0.395	0.204,0.247,0.205	0.103
1016	ENSMUSG00000052337.15	SE	Immt	chr6	+	71852765	71852867	71851771	71851880	71856911	71856955	7.77156e-16	2.41279e-13	0.849,0.817,0.776	0.916,0.927,0.951	-0.117
1017	ENSMUSG00000052337.15	SE	Immt	chr6	+	71853172	71853268	71851771	71851880	71856911	71857048	7.05276e-10	1.20215e-07	0.608,0.596,0.451	0.784,0.776,0.839	-0.248
1241	ENSMUSG00000046873.18	SE	Mbtps2	chrX	-	157593724	157593873	157591056	157591555	157598495	157598643	0.00470164	0.0996376	0.893,0.892,0.82	0.657,0.734,0.716	0.166
1432	ENSMUSG00000068036.15	SE	Afdn	chr17	+	13825942	13825987	13823290	13823458	13828928	13829023	0	0	0.274,0.205,0.324	0.0,0.0,0.011	0.264
1484	ENSMUSG00000071181.2	SE	3830408C21Rik	chr13	+	107031723	107031984	107026398	107026455	107032775	107032949	3.08929e-05	0.00185523	0.713,1.0,1.0	0.81,0.516,0.314	0.358
1529	ENSMUSG00000035284.10	SE	Vps13c	chr9	+	67949315	67949437	67948116	67948277	67950232	67950527	0.000884681	0.0274466	1.0,0.915,1.0	0.749,0.802,0.878	0.162
1550	ENSMUSG00000029863.13	SE	Casp2	chr6	+	42276869	42276930	42276486	42276785	42279776	42279926	4.06124e-10	7.20497e-08	0.299,0.215,0.292	0.092,0.091,0.137	0.162
1591	ENSMUSG00000056763.16	SE	Cspp1	chr1	+	10059823	10059847	10058719	10058823	10064332	10064413	0.000416057	0.0154046	0.279,0.367,0.495	0.189,0.115,0.225	0.204
1598	ENSMUSG00000056763.16	SE	Cspp1	chr1	+	10085746	10085952	10083500	10083558	10088050	10088184	9.03528e-05	0.00448787	0.606,0.548,0.59	0.779,0.738,0.684	-0.152
1600	ENSMUSG00000056763.16	SE	Cspp1	chr1	+	10104211	10104364	10095865	10096013	10108368	10108481	4.26479e-11	8.38774e-09	0.25,0.305,0.357	0.587,0.49,0.571	-0.245
1674	ENSMUSG00000030016.14	SE	Zfp638	chr6	+	83978021	83978087	83976201	83976350	83981683	83981785	0.00305438	0.0711455	0.146,0.329,0.121	0.044,0.111,0.0	0.147
1680	ENSMUSG00000030016.14	SE	Zfp638	chr6	+	83981683	83981785	83978021	83978087	83983975	83984074	0.000710716	0.0230876	0.694,0.831,0.868	0.926,0.97,0.946	-0.15
1857	ENSMUSG00000031360.14	SE	Ctps2	chrX	+	162903433	162903638	162901768	162901914	162910008	162910179	0.000121651	0.00573486	0.613,0.959,1.0	0.975,1.0,1.0	-0.134
1888	ENSMUSG00000097589.9	SE	Dleu2	chr14	-	61614165	61614271	61603033	61603806	61635524	61635591	0.000282313	0.0113829	0.0,0.0,0.0	0.0,0.365,0.153	-0.173
1894	ENSMUSG00000097589.9	SE	Dleu2	chr14	-	61625219	61625362	61603033	61603806	61632436	61632483	1.33227e-13	3.36669e-11	0.801,0.701,0.667	0.104,0.0,0.167	0.633
1895	ENSMUSG00000097589.9	SE	Dleu2	chr14	-	61625219	61625362	61603033	61603806	61635524	61635591	8.20496e-10	1.36118e-07	0.455,0.201,0.601	0.0,0.0,0.0	0.419
1897	ENSMUSG00000097589.9	SE	Dleu2	chr14	-	61625219	61625362	61624432	61624482	61632436	61632483	9.71445e-14	2.51333e-11	1.0,0.765,1.0	0.223,0.0,0.077	0.822
1901	ENSMUSG00000097589.9	SE	Dleu2	chr14	-	61632436	61632483	61625182	61625362	61635524	61635591	0.00157007	0.0428663	1.0,1.0,0.629	1.0,1.0,1.0	-0.124
1991	ENSMUSG00000020600.13	SE	Slc7a15	chr12	-	8535680	8535814	8535376	8535506	8538786	8539545	0.000178458	0.00782742	0.949,1.0,0.879	0.837,0.751,0.876	0.121
2020	ENSMUSG00000026289.15	SE	Atg16l1	chr1	+	87774812	87774869	87774144	87774231	87775756	87775859	1.43357e-05	0.000973595	0.808,0.656,0.699	0.354,0.579,0.255	0.325
2232	ENSMUSG00000020063.16	SE	Sirt1	chr10	-	63336979	63337096	63335635	63335877	63338564	63339032	0.000280841	0.0113446	0.782,0.76,0.921	0.975,1.0,0.899	-0.137
2312	ENSMUSG00000005677.14	SE	Nr1i3	chr1	+	171214943	171215074	171213969	171214173	171216378	171216548	0.00184121	0.0487976	0.829,0.753,0.589	0.921,0.796,0.899	-0.148
2376	ENSMUSG00000030231.11	SE	Plekha5	chr6	+	140537005	140537023	140536647	140536763	140543719	140544187	2.85845e-09	4.29905e-07	0.257,0.097,0.144	0.075,0.018,0.053	0.117
2377	ENSMUSG00000030231.11	SE	Plekha5	chr6	+	140555950	140556070	140552714	140552798	140556803	140556857	0.00203714	0.0528113	0.838,1.0,0.821	1.0,1.0,1.0	-0.114
2452	ENSMUSG00000024044.19	SE	Epb41l3	chr17	+	69281032	69281107	69274703	69274895	69283884	69284007	0.000387685	0.0145516	0.122,0.214,0.215	0.612,0.397,0.376	-0.278
2454	ENSMUSG00000024044.19	SE	Epb41l3	chr17	+	69282560	69283280	69270610	69270664	69283884	69284007	3.84311e-07	3.95832e-05	0.718,0.701,0.8	1.0,1.0,0.895	-0.225
2460	ENSMUSG00000024044.19	SE	Epb41l3	chr17	+	69283884	69284007	69262125	69262346	69284538	69284890	0	0	0.527,0.642,0.636	0.212,0.144,0.224	0.408
2461	ENSMUSG00000024044.19	SE	Epb41l3	chr17	+	69283884	69284007	69270610	69270664	69284538	69284890	0	0	0.203,0.214,0.246	0.067,0.041,0.067	0.163
2463	ENSMUSG00000024044.19	SE	Epb41l3	chr17	+	69283884	69284007	69281032	69281107	69284538	69284890	6.87121e-05	0.00361571	0.75,0.706,0.752	0.476,0.226,0.59	0.305
2633	ENSMUSG00000021185.16	SE	Dglucy	chr12	+	100786137	100786246	100779077	100779310	100787615	100787672	0.00185115	0.0489556	0.928,0.878,0.934	0.855,0.631,0.671	0.194
2634	ENSMUSG00000021185.16	SE	Dglucy	chr12	+	100786137	100786246	100779077	100779310	100829598	100829725	1.84346e-07	2.01829e-05	0.296,0.235,0.328	0.15,0.032,0.175	0.167
2635	ENSMUSG00000021185.16	SE	Dglucy	chr12	+	100787615	100787672	100779094	100779310	100829598	100829725	2.65332e-07	2.78567e-05	0.187,0.261,0.225	0.046,0.032,0.153	0.147
2636	ENSMUSG00000021185.16	SE	Dglucy	chr12	+	100787615	100787672	100786137	100786246	100829598	100829725	0.0045132	0.09692	0.974,0.953,0.937	0.589,0.642,0.94	0.231
2680	ENSMUSG00000037470.14	SE	Uggt1	chr1	-	36176775	36176799	36176232	36176327	36177517	36177616	1.83871e-05	0.0011964	0.581,0.651,0.609	0.437,0.507,0.496	0.134
2793	ENSMUSG00000071454.13	SE	Dtnb	chr12	+	3774569	3774610	3773550	3773640	3779618	3779654	0.000471623	0.0168578	0.415,0.526,0.407	0.318,0.178,0.244	0.203
2800	ENSMUSG00000024989.15	SE	Cep55	chr19	+	38057409	38057480	38055036	38055081	38057788	38057983	7.97789e-05	0.00407472	0.897,0.626,0.489	1.0,1.0,0.751	-0.246
3273	ENSMUSG00000028559.17	SE	Osbpl9	chr4	-	109091660	109091699	109087394	109087485	109098502	109098553	4.03098e-08	4.93539e-06	0.303,0.311,0.185	0.494,0.495,0.48	-0.223
3275	ENSMUSG00000028559.17	SE	Osbpl9	chr4	-	109107880	109107949	109102496	109102592	109117894	109118036	1.47683e-09	2.35129e-07	0.24,0.091,0.053	0.0,0.0,0.0	0.128
3276	ENSMUSG00000028559.17	SE	Osbpl9	chr4	-	109107880	109107949	109102496	109102592	109133743	109133820	0	0	0.309,0.319,0.091	0.009,0.0,0.0	0.237
3358	ENSMUSG00000031478.16	SE	Nek3	chr8	-	22142889	22142939	22132992	22133095	22146930	22147003	0.000859983	0.0268528	0.852,0.922,0.944	0.741,0.69,0.827	0.153
3372	ENSMUSG00000030838.19	SE	Ush1c	chr7	-	46204129	46204180	46201632	46201674	46205193	46205313	0.00234509	0.0585128	0.139,0.181,0.205	0.324,0.264,0.312	-0.125
3464	ENSMUSG00000025227.14	SE	Mfsd13a	chr19	+	46366310	46366553	46356879	46356984	46367708	46368161	9.43577e-06	0.000684157	1.0,0.964,0.983	0.968,0.817,0.792	0.123
3470	ENSMUSG00000025227.14	SE	Mfsd13a	chr19	+	46371935	46372107	46369236	46369333	46372181	46372375	0.000385247	0.0144976	0.521,0.679,0.479	0.281,0.435,0.352	0.204
3606	ENSMUSG00000020553.8	SE	Pctp	chr11	-	89986092	89986160	89982664	89984756	89987195	89987367	1.42775e-13	3.55338e-11	0.974,0.994,0.955	0.893,0.819,0.83	0.127
3674	ENSMUSG00000026771.14	SE	Spopl	chr2	-	23545152	23545274	23544745	23544897	23571842	23572078	2.6084e-06	0.000222739	1.0,0.816,0.784	1.0,1.0,1.0	-0.133
3693	ENSMUSG00000026860.16	SE	Sh3glb2	chr2	-	30346058	30346073	30345698	30345939	30346352	30346453	3.30813e-11	6.59578e-09	0.209,0.25,0.224	0.099,0.098,0.103	0.128
3707	ENSMUSG00000026222.16	SE	Sp100	chr1	+	85707226	85707298	85706836	85706954	85707981	85707995	2.64765e-06	0.000224328	1.0,0.971,0.965	0.893,0.844,0.893	0.102
3729	ENSMUSG00000028479.18	SE	Gne	chr4	-	44055204	44055357	44045902	44045990	44066754	44066960	0.000148942	0.00676029	0.772,0.79,0.863	1.0,1.0,1.0	-0.192
3763	ENSMUSG00000027993.16	SE	Trim2	chr3	-	84210172	84210351	84193358	84193372	84270633	84270791	4.27085e-05	0.00245546	1.0,0.938,0.677	1.0,1.0,1.0	-0.128
3857	ENSMUSG00000079511.8	SE	Gm42688	chr6	+	83103401	83103532	83103119	83103269	83103611	83103725	0.000224955	0.00941972	1.0,0.906,1.0	1.0,0.724,0.786	0.132
3934	ENSMUSG00000024150.12	SE	Mcfd2	chr17	-	87258749	87258881	87257927	87258089	87265791	87265880	0.000318742	0.0124857	0.616,0.458,0.562	0.371,0.312,0.387	0.189
3994	ENSMUSG00000063052.9	SE	Lrrc40	chr3	+	158040440	158040622	158036661	158036876	158043560	158043690	1.78815e-08	2.327e-06	0.978,0.987,0.982	0.908,0.748,0.837	0.151
4049	ENSMUSG00000044712.15	SE	Slc38a6	chr12	+	73293698	73293799	73292159	73292233	73310144	73310197	4.69036e-12	1.03486e-09	0.673,0.837,0.943	0.056,0.121,0.286	0.663
4055	ENSMUSG00000044712.15	SE	Slc38a6	chr12	+	73337509	73337568	73337021	73337104	73341407	73341473	1.37467e-07	1.54393e-05	1.0,0.886,1.0	0.739,0.654,0.659	0.278
4105	ENSMUSG00000026930.15	SE	Gpsm1	chr2	+	26340404	26340584	26339430	26339706	26344601	26344758	5.01821e-06	0.000389494	0.69,0.71,0.411	1.0,0.883,1.0	-0.357
4155	ENSMUSG00000011831.16	SE	Evi5	chr5	-	107810289	107810322	107799125	107799260	107812357	107812411	1.99679e-05	0.00128199	0.108,0.132,0.096	0.0,0.0,0.023	0.104
4390	ENSMUSG00000020594.14	SE	Pum2	chr12	+	8733272	8733509	8728855	8729149	8743760	8744028	0.000438767	0.0160666	0.545,0.616,0.642	0.717,0.768,0.709	-0.13
4467	ENSMUSG00000021814.17	SE	Anxa7	chr14	-	20467457	20467523	20462906	20463020	20467870	20467935	4.75175e-14	1.27491e-11	1.0,0.886,0.93	0.0,0.186,0.0	0.877
4468	ENSMUSG00000021814.17	SE	Anxa7	chr14	-	20467457	20467523	20464843	20464946	20467870	20467935	0	0	0.272,0.181,0.299	0.0,0.006,0.0	0.249
4572	ENSMUSG00000017167.6	SE	Cntnap1	chr11	+	101181637	101181809	101181231	101181381	101182202	101182309	0.000619902	0.0208545	1.0,1.0,1.0	1.0,0.827,0.726	0.149
4573	ENSMUSG00000017167.6	SE	Cntnap1	chr11	+	101186999	101187127	101186508	101186862	101188262	101188356	0.00435739	0.0938989	1.0,0.946,1.0	0.614,1.0,1.0	0.111
4585	ENSMUSG00000020271.17	SE	Fbxw11	chr11	+	32680200	32680302	32642865	32642935	32708187	32708250	0.00353851	0.0794428	0.31,0.297,0.074	0.119,0.0,0.115	0.149
4587	ENSMUSG00000020271.17	SE	Fbxw11	chr11	+	32680200	32680302	32652747	32652904	32708187	32708250	2.45551e-05	0.00151819	0.19,0.406,0.111	0.096,0.0,0.0	0.204
4588	ENSMUSG00000020271.17	SE	Fbxw11	chr11	+	32680200	32680302	32652747	32652904	32711771	32711997	2.85946e-10	5.24415e-08	0.281,0.147,0.253	0.0,0.0,0.0	0.227
4591	ENSMUSG00000020271.17	SE	Fbxw11	chr11	+	32708187	32708250	32680200	32680302	32711771	32711997	4.00606e-05	0.00233097	0.685,0.676,0.661	1.0,0.754,1.0	-0.244
4808	ENSMUSG00000045103.18	SE	Dmd	chrX	+	85197503	85197535	85190609	85190702	85202470	85202498	7.13312e-08	8.47107e-06	0.088,0.158,0.126	0.024,0.033,0.009	0.102
4939	ENSMUSG00000043323.17	SE	Fbrsl1	chr5	-	110376401	110376470	110376252	110376282	110377356	110377407	5.92619e-05	0.0032238	0.917,0.883,0.961	0.861,0.77,0.827	0.101
4963	ENSMUSG00000036109.17	SE	Mbnl3	chrX	-	51164417	51164664	51139203	51139368	51205773	51205990	0.00372744	0.0827185	1.0,0.886,0.781	0.585,0.494,0.834	0.251
4978	ENSMUSG00000038351.14	SE	Sgsm2	chr11	-	74867030	74867155	74866568	74866636	74867610	74867745	0.000760061	0.0242734	1.0,1.0,0.915	0.865,0.777,0.865	0.136
5084	ENSMUSG00000033728.14	SE	Lrrc14	chr15	+	76711355	76711530	76710622	76710927	76712866	76712923	0.00451543	0.0969202	0.231,0.265,0.281	0.385,0.454,0.386	-0.149
5085	ENSMUSG00000033728.14	SE	Lrrc14	chr15	+	76711355	76711530	76710648	76710836	76712866	76712923	4.13467e-09	6.01049e-07	0.76,0.73,0.605	1.0,1.0,1.0	-0.302
5166	ENSMUSG00000020876.14	SE	Snx11	chr11	-	96775373	96775433	96774440	96774495	96776967	96777061	0.000457605	0.0165229	0.734,0.689,0.59	0.444,0.455,0.481	0.211
5231	ENSMUSG00000039697.16	SE	Ncoa7	chr10	-	30647966	30648040	30643467	30647651	30648444	30648540	0.000135339	0.00624472	1.0,0.926,0.957	0.809,0.779,0.838	0.152
5245	ENSMUSG00000066568.12	SE	Lsm14a	chr7	-	34347925	34347982	34344645	34345958	34351285	34351413	0.00050584	0.0178316	0.796,0.8,0.828	0.64,0.647,0.768	0.123
5431	ENSMUSG00000054051.7	SE	Ercc6	chr14	+	32520947	32521059	32516946	32517378	32526148	32526878	0.000504121	0.0177999	0.568,0.503,0.6	1.0,1.0,0.761	-0.363
5572	ENSMUSG00000035152.14	SE	Ap2b1	chr11	+	83364794	83364836	83350978	83351171	83365646	83365793	3.05807e-07	3.19517e-05	0.58,0.417,0.534	0.318,0.288,0.265	0.22
5585	ENSMUSG00000049076.12	SE	Acap2	chr16	-	31107527	31107632	31107049	31107142	31108026	31108187	0	0	0.256,0.156,0.162	0.026,0.0,0.0	0.183
5742	ENSMUSG00000030769.15	SE	Slc5a11	chr7	+	123228908	123228991	123214779	123214997	123235597	123235754	0.000942239	0.028984	0.895,0.779,0.845	0.95,0.943,0.964	-0.113
5743	ENSMUSG00000030769.15	SE	Slc5a11	chr7	+	123232987	123233104	123214812	123214997	123235597	123235754	0.000146705	0.00667001	0.788,0.663,0.651	0.888,0.884,0.956	-0.209
5768	ENSMUSG00000036561.9	SE	Ppp6r2	chr15	+	89243304	89243459	89242159	89242288	89246257	89246340	1.92322e-06	0.000170947	1.0,1.0,1.0	0.771,0.781,0.929	0.173
5917	ENSMUSG00000004207.14	SE	Psap	chr10	+	60297536	60297545	60295945	60296002	60299097	60299229	0	0	0.265,0.208,0.285	0.025,0.011,0.018	0.235
5990	ENSMUSG00000033335.17	SE	Dnm2	chr9	+	21490657	21490669	21489742	21489794	21494503	21494617	2.03721e-06	0.000179609	0.182,0.262,0.276	0.354,0.373,0.32	-0.109
6055	ENSMUSG00000082956.4	SE	Naip3	chr13	-	100348947	100349115	100346050	100346203	100357909	100357991	0.000149263	0.00676511	0.95,0.806,0.536	1.0,0.787,1.0	-0.165
6056	ENSMUSG00000082956.4	SE	Naip3	chr13	-	100352008	100354180	100346050	100346203	100357909	100357991	0.000125635	0.00587806	0.87,0.91,0.558	1.0,0.887,1.0	-0.183
6239	ENSMUSG00000032540.16	SE	Abhd5	chr9	+	122367888	122368261	122351731	122351839	122375905	122376060	9.35086e-08	1.08094e-05	0.9,0.814,0.867	0.976,0.98,1.0	-0.125
6312	ENSMUSG00000000827.18	SE	Tpd52l2	chr2	+	181510503	181510530	181508165	181508267	181511573	181511615	5.46319e-12	1.19928e-09	0.312,0.328,0.397	0.037,0.169,0.034	0.266
6413	ENSMUSG00000026027.13	SE	Stradb	chr1	+	58992203	58992375	58991012	58991136	58992650	58992755	0.00179193	0.047666	0.549,0.729,0.692	0.834,0.771,0.918	-0.184
6443	ENSMUSG00000028919.11	SE	Arhgef19	chr4	+	141244817	141244966	141240631	141240744	141246174	141246412	0.00460812	0.0982305	0.709,0.865,0.782	0.475,0.759,0.569	0.184
6641	ENSMUSG00000094936.8	SE	Rbm4	chr19	-	4787360	4788042	4784292	4785567	4792397	4792820	0.000696566	0.0227641	0.754,0.64,0.613	0.746,0.836,0.762	-0.112
6772	ENSMUSG00000107011.1	SE	Gm42906	chr5	-	151073300	151073364	151063545	151063656	151092746	151092828	0.00189013	0.0496702	1.0,0.949,1.0	1.0,0.818,0.829	0.101
6829	ENSMUSG00000026991.20	SE	Pkp4	chr2	+	59350493	59350622	59347923	59348041	59352261	59352335	0	0	0.449,0.468,0.579	0.206,0.221,0.23	0.28
6830	ENSMUSG00000026991.20	SE	Pkp4	chr2	+	59350493	59350622	59347923	59348041	59354202	59354824	2.3918e-10	4.40507e-08	0.78,0.804,0.824	0.494,0.629,0.523	0.254
6854	ENSMUSG00000041936.18	SE	Agrn	chr4	-	156169545	156169557	156169219	156169336	156169769	156169881	0	0	0.537,0.51,0.536	0.036,0.047,0.046	0.485
6977	ENSMUSG00000073399.9	SE	Trim40	chr17	-	36883965	36884061	36883148	36883364	36889976	36890045	0.0013904	0.0389896	0.86,0.789,0.726	0.635,0.752,0.658	0.11
6978	ENSMUSG00000073399.9	SE	Trim40	chr17	-	36888845	36889693	36883148	36883364	36889976	36890045	3.61327e-05	0.00211659	0.854,0.813,0.806	0.655,0.757,0.712	0.116
6986	ENSMUSG00000067367.9	SE	Lyar	chr5	+	38223133	38223231	38220526	38220789	38224626	38224797	0.000199542	0.00855334	0.835,1.0,0.963	0.817,0.373,0.879	0.243
7037	ENSMUSG00000031245.8	SE	Hmgn5	chrX	-	109011421	109011445	109010553	109010607	109013251	109013404	0.0025873	0.0632295	1.0,1.0,0.857	0.563,0.879,0.794	0.207
7081	ENSMUSG00000031391.18	SE	L1cam	chrX	-	73867021	73867036	73866054	73866160	73869728	73869905	0	0	0.232,0.32,0.222	0.0,0.0,0.0	0.258
7294	ENSMUSG00000020173.17	SE	Cobl	chr11	-	12365104	12365179	12343743	12343917	12369593	12369640	9.17617e-05	0.00453746	0.777,0.799,0.785	0.934,0.961,0.833	-0.122
7328	ENSMUSG00000068329.12	SE	Htra2	chr6	-	83052697	83052726	83052472	83052542	83053037	83053070	5.396e-06	0.000416584	0.98,0.886,0.937	0.827,0.704,0.788	0.161
7340	ENSMUSG00000031310.16	SE	Zmym3	chrX	-	101418794	101418952	101417286	101417330	101419697	101419860	0.000102433	0.00494146	0.62,0.93,0.92	0.945,1.0,1.0	-0.158
7344	ENSMUSG00000071650.6	SE	Ganab	chr19	+	8907850	8907916	8907214	8907394	8908677	8908747	1.09912e-14	3.10216e-12	0.279,0.301,0.383	0.117,0.138,0.164	0.181
7447	ENSMUSG00000041718.16	SE	Alg13	chrX	+	144336111	144336463	144322011	144322150	144337091	144337175	0.000235943	0.00982307	1.0,1.0,1.0	0.791,1.0,0.592	0.206
7458	ENSMUSG00000041718.16	SE	Alg13	chrX	+	144364935	144364975	144363864	144364107	144367898	144367939	0	0	0.679,0.484,0.534	0.022,0.021,0.056	0.533
7463	ENSMUSG00000028464.16	SE	Tpm2	chr4	-	43519002	43519078	43518643	43518719	43519226	43519297	1.96671e-06	0.000174099	0.131,0.446,0.247	0.902,0.739,0.69	-0.502
7713	ENSMUSG00000000958.10	SE	Slc7a7	chr14	-	54377765	54377910	54374213	54374317	54408502	54409048	3.61197e-05	0.00211659	0.646,1.0,0.738	0.304,0.235,0.488	0.452
7761	ENSMUSG00000046311.13	SE	Zfp62	chr11	+	49214222	49214654	49213591	49213642	49215063	49215323	1.34946e-08	1.79921e-06	0.14,0.204,0.241	0.055,0.082,0.098	0.117
7762	ENSMUSG00000046311.13	SE	Zfp62	chr11	+	49214525	49214654	49213589	49213642	49215063	49215111	2.49485e-09	3.82814e-07	0.15,0.239,0.211	0.039,0.031,0.097	0.144
7763	ENSMUSG00000046311.13	SE	Zfp62	chr11	+	49214554	49214654	49213589	49213642	49215063	49218816	6.3014e-09	8.86376e-07	0.159,0.218,0.234	0.035,0.066,0.084	0.142
7906	ENSMUSG00000010047.12	SE	Hyal2	chr9	+	107568982	107569233	107567944	107567976	107570103	107571070	0.00302523	0.0706186	0.593,0.634,0.597	0.781,0.688,0.7	-0.115
8133	ENSMUSG00000040272.14	SE	Accs	chr2	-	93838010	93838152	93836187	93836330	93838239	93838285	0.00363015	0.0810814	1.0,0.946,0.917	0.683,0.885,0.928	0.122
8263	ENSMUSG00000031683.16	SE	Lsm6	chr8	-	78819986	78820085	78809946	78810060	78821047	78821140	5.03648e-05	0.00281376	1.0,1.0,0.973	0.851,0.939,0.806	0.126
8345	ENSMUSG00000037326.10	SE	Capn15	chr17	-	25973090	25973379	25964026	25965527	25985470	25985796	3.52035e-09	5.18684e-07	0.22,0.164,0.211	0.096,0.045,0.063	0.13
8364	ENSMUSG00000052752.15	SE	Traf7	chr17	-	24514712	24514866	24514124	24514217	24516504	24516596	0.00146109	0.0403825	0.611,0.654,0.622	0.438,0.549,0.465	0.145
8462	ENSMUSG00000034908.16	SE	Sidt2	chr9	-	45947540	45947552	45946983	45947055	45947835	45947888	0	0	0.467,0.349,0.454	0.035,0.061,0.057	0.372
8551	ENSMUSG00000047888.10	SE	Tnrc6b	chr15	+	80747405	80747473	80711312	80711488	80759539	80759630	0.000292533	0.0117296	1.0,0.845,1.0	0.505,1.0,0.254	0.362
8559	ENSMUSG00000047888.10	SE	Tnrc6b	chr15	+	80918510	80918606	80917950	80918097	80923457	80923682	1.67815e-05	0.00110816	0.988,0.894,0.957	0.777,0.858,0.855	0.116
8628	ENSMUSG00000030556.13	SE	Lrrc28	chr7	-	67559857	67559969	67545365	67545468	67617992	67618130	1.70299e-05	0.00112152	0.813,0.827,0.813	1.0,0.94,1.0	-0.162
8630	ENSMUSG00000030556.13	SE	Lrrc28	chr7	-	67559857	67560064	67545365	67545468	67617992	67618130	6.26671e-06	0.000472887	0.727,0.812,0.719	1.0,0.9,1.0	-0.214
8635	ENSMUSG00000030556.13	SE	Lrrc28	chr7	-	67628294	67628335	67619073	67619111	67641103	67641340	2.86737e-06	0.000240599	0.645,0.719,1.0	1.0,1.0,1.0	-0.212
8673	ENSMUSG00000041225.16	SE	Arhgap12	chr18	-	6065704	6065845	6064340	6064421	6069830	6070091	7.02175e-06	0.0005235	0.593,0.611,0.594	0.436,0.463,0.421	0.159
8722	ENSMUSG00000087174.7	SE	5530601H04Rik	chrX	-	105043124	105043304	105042658	105042817	105044001	105044111	1.2207e-05	0.000850282	0.852,1.0,1.0	0.526,0.743,0.757	0.275
8724	ENSMUSG00000087174.7	SE	5530601H04Rik	chrX	-	105043129	105043304	105042603	105042817	105044001	105044111	0.000437943	0.0160635	0.863,1.0,1.0	0.644,0.844,0.878	0.166
8726	ENSMUSG00000087174.7	SE	5530601H04Rik	chrX	-	105044001	105044111	105038807	105039812	105066758	105066877	0.000145813	0.00664335	0.895,0.949,0.841	0.737,0.637,0.605	0.235
8727	ENSMUSG00000087174.7	SE	5530601H04Rik	chrX	-	105047908	105048010	105037196	105039812	105066758	105066877	0.00289767	0.0684124	0.818,0.898,0.739	0.57,0.528,0.629	0.243
8783	ENSMUSG00000087370.3	SE	Tmem170b	chr13	+	41627977	41628148	41606215	41606312	41634455	41641355	4.00448e-05	0.00233097	1.0,1.0,0.913	0.873,0.549,0.715	0.259
8845	ENSMUSG00000028382.15	SE	Ptbp3	chr4	-	59546148	59546182	59524394	59524476	59549147	59549252	0	0	0.51,0.399,0.549	0.171,0.156,0.189	0.314
8898	ENSMUSG00000025006.17	SE	Sorbs1	chr19	-	40321792	40321960	40318021	40318068	40324746	40324832	5.80768e-05	0.00317923	0.677,0.603,0.624	0.45,0.465,0.398	0.197
8902	ENSMUSG00000025006.17	SE	Sorbs1	chr19	-	40340044	40340146	40336985	40337035	40349898	40350013	8.31459e-07	8.03097e-05	0.21,0.04,0.11	0.0,0.0,0.018	0.114
8944	ENSMUSG00000019889.10	SE	Ptprk	chr10	+	28554769	28554799	28551617	28551756	28560004	28560165	0	0	0.132,0.132,0.19	0.023,0.014,0.046	0.124
8955	ENSMUSG00000072501.5	SE	Phf20l1	chr15	+	66597664	66597754	66597358	66597447	66604026	66604240	2.20065e-05	0.00138025	0.522,0.613,0.515	0.708,0.862,0.737	-0.219
8956	ENSMUSG00000072501.5	SE	Phf20l1	chr15	+	66597676	66597754	66597358	66597447	66604026	66604240	1.38232e-05	0.000946182	0.585,0.702,0.576	0.767,0.886,0.799	-0.196
9183	ENSMUSG00000037989.15	SE	Wnk2	chr13	-	49044373	49044418	49042627	49042866	49051356	49051527	0.000294322	0.011758	0.215,0.28,0.208	0.055,0.126,0.16	0.121
9184	ENSMUSG00000037989.15	SE	Wnk2	chr13	-	49044373	49044418	49042627	49042866	49052558	49052773	0.000296354	0.0118066	0.351,0.388,0.297	0.199,0.198,0.188	0.15
9186	ENSMUSG00000037989.15	SE	Wnk2	chr13	-	49050483	49050582	49042627	49042866	49051356	49051527	1.41257e-06	0.000128715	0.168,0.268,0.238	0.109,0.07,0.084	0.137
9195	ENSMUSG00000037989.15	SE	Wnk2	chr13	-	49072501	49072795	49071990	49072040	49076136	49076664	3.56125e-08	4.40997e-06	0.674,0.482,0.767	0.195,0.218,0.271	0.413
9211	ENSMUSG00000021481.11	SE	Zfp346	chr13	+	55130536	55130627	55122281	55122515	55132306	55132705	0.00287944	0.06813	0.57,0.536,0.698	0.888,1.0,0.703	-0.262
9330	ENSMUSG00000083012.9	SE	Fam220a	chr5	+	143551408	143551541	143548760	143549134	143562756	143564527	0.00032472	0.012681	0.126,0.167,0.0	0.148,0.273,0.376	-0.168
9336	ENSMUSG00000021240.6	SE	Abcd4	chr12	-	84605871	84605963	84605347	84605384	84608569	84608659	1.077e-05	0.000762405	0.817,0.821,0.898	0.692,0.705,0.603	0.179
9338	ENSMUSG00000021240.6	SE	Abcd4	chr12	-	84606099	84606308	84605347	84605384	84608569	84608659	1.44236e-07	1.61578e-05	0.846,0.883,0.945	0.772,0.738,0.646	0.173
9359	ENSMUSG00000057230.14	SE	Aak1	chr6	+	86970990	86971086	86967268	86967373	86995839	86997622	6.18692e-05	0.00334471	0.13,0.118,0.444	0.074,0.0,0.054	0.188
9364	ENSMUSG00000057230.14	SE	Aak1	chr6	+	86982541	86982643	86970990	86971086	86995839	86997622	4.51366e-05	0.00256788	0.624,0.672,0.46	1.0,1.0,0.778	-0.341
9376	ENSMUSG00000021704.8	SE	Mtx3	chr13	+	92850289	92850378	92848917	92849075	92852783	92858230	7.8887e-06	0.000579193	1.0,1.0,1.0	0.778,0.34,0.937	0.315
9422	ENSMUSG00000044433.16	SE	Camsap3	chr8	+	3599216	3599249	3598892	3598988	3600357	3600405	8.20933e-07	7.95663e-05	0.191,0.108,0.385	0.0,0.036,0.058	0.197
9425	ENSMUSG00000044433.16	SE	Camsap3	chr8	+	3600357	3600405	3599216	3599249	3600675	3600814	8.61926e-07	8.28841e-05	0.84,0.625,0.882	1.0,1.0,1.0	-0.218
9572	ENSMUSG00000047798.15	SE	Cd300lf	chr11	-	115124247	115124356	115120263	115120418	115126110	115126452	2.72404e-06	0.000229904	1.0,0.728,0.747	1.0,1.0,1.0	-0.175
9573	ENSMUSG00000047798.15	SE	Cd300lf	chr11	-	115124247	115124377	115120263	115120418	115126110	115126452	6.34083e-07	6.26373e-05	1.0,0.678,0.678	1.0,1.0,1.0	-0.215
9633	ENSMUSG00000026153.15	SE	Fam135a	chr1	-	24030741	24030896	24028199	24029940	24032662	24032736	8.10631e-08	9.53472e-06	0.951,0.968,0.971	0.782,0.858,0.874	0.125
9637	ENSMUSG00000026153.15	SE	Fam135a	chr1	-	24049129	24049207	24046357	24046407	24053182	24053336	8.85958e-14	2.30588e-11	0.84,0.799,0.807	0.965,0.987,1.0	-0.169
9702	ENSMUSG00000002625.10	SE	Akap8l	chr17	-	32333905	32334045	32333002	32333144	32334587	32334696	0.00219955	0.0558104	0.709,0.639,0.642	0.588,0.523,0.553	0.109
9818	ENSMUSG00000068663.14	SE	Clec16a	chr16	+	10572917	10572923	10571493	10571599	10573299	10573423	0	0	0.2,0.308,0.167	0.0,0.0,0.0	0.225
9884	ENSMUSG00000024603.8	SE	Dctn4	chr18	+	60545356	60545377	60544038	60544146	60545747	60545821	1.47771e-13	3.62873e-11	0.033,0.191,0.113	0.008,0.0,0.0	0.11
9902	ENSMUSG00000007850.16	SE	Hnrnph1	chr11	+	50377313	50377440	50376989	50377147	50378290	50378427	2.72355e-05	0.00167676	0.943,0.805,0.924	0.615,0.557,0.623	0.292
9932	ENSMUSG00000024273.8	SE	2700062C07Rik	chr18	+	24471061	24471084	24470868	24470980	24472949	24473149	2.49681e-06	0.000215325	0.675,0.666,0.654	0.786,0.839,0.835	-0.155
9934	ENSMUSG00000024273.8	SE	2700062C07Rik	chr18	+	24471061	24471146	24470849	24470980	24472949	24473149	0.00300261	0.0703171	0.239,0.26,0.243	0.459,0.467,0.307	-0.164
10105	ENSMUSG00000040728.15	SE	Esrp1	chr4	-	11338721	11338831	11332037	11333473	11344111	11344262	1.56652e-06	0.000141852	0.655,0.718,0.651	0.828,0.878,0.834	-0.172
10111	ENSMUSG00000040728.15	SE	Esrp1	chr4	-	11344111	11344262	11338721	11338831	11353294	11353463	4.24023e-05	0.00244432	0.262,0.469,0.401	0.559,0.614,0.582	-0.208
10138	ENSMUSG00000032534.18	SE	Cep63	chr9	-	102590327	102590533	102588707	102588987	102594507	102594594	0.000154123	0.00694911	0.636,0.896,0.808	1.0,0.842,1.0	-0.167
10159	ENSMUSG00000090841.2	SE	Myl6	chr10	-	128491719	128491764	128491289	128491347	128492058	128492136	2.54322e-06	0.00021846	0.401,0.43,0.515	0.67,0.663,0.585	-0.191
10578	ENSMUSG00000017119.19	SE	Nbr1	chr11	+	101572461	101572572	101571901	101571977	101572807	101572972	1.61343e-08	2.12508e-06	0.692,0.732,0.662	0.486,0.567,0.513	0.173
10658	ENSMUSG00000052534.15	SE	Pbx1	chr1	-	168184955	168185068	168183529	168183619	168191277	168191437	2.10588e-09	3.31637e-07	0.298,0.359,0.43	0.133,0.108,0.109	0.246
10929	ENSMUSG00000023044.2	SE	Csad	chr15	-	102188886	102188962	102188542	102188679	102204138	102204245	0.00255905	0.0627351	1.0,1.0,1.0	1.0,0.956,0.696	0.116
11089	ENSMUSG00000035273.14	SE	Hpse	chr5	-	100691298	100691413	100688820	100688939	100692884	100692978	0.000589509	0.0199867	0.926,0.785,0.906	0.924,1.0,1.0	-0.102
11091	ENSMUSG00000035273.14	SE	Hpse	chr5	-	100692182	100692289	100688820	100688939	100692884	100692978	9.35497e-05	0.00461271	0.907,0.713,0.816	0.894,1.0,1.0	-0.153
11097	ENSMUSG00000037058.16	SE	Paip2	chr18	+	35599712	35599758	35598648	35598759	35600044	35600117	1.77963e-05	0.00116318	0.328,0.104,0.275	0.0,0.0,0.064	0.214
11158	ENSMUSG00000110444.1	SE	Gm10033	chr8	-	69376485	69376595	69375305	69375432	69395440	69395522	0.000328946	0.0128115	0.804,0.618,0.586	0.086,0.46,0.288	0.391
11216	ENSMUSG00000020385.16	SE	Clk4	chr11	+	51268164	51268231	51267170	51267331	51270536	51270595	1.68688e-07	1.8604e-05	0.323,0.338,0.406	0.208,0.194,0.156	0.17
11421	ENSMUSG00000062232.14	SE	Rapgef2	chr3	-	79082623	79082647	79081061	79081285	79083198	79083322	0.000157732	0.00709712	0.264,0.527,0.483	0.125,0.14,0.103	0.302
11429	ENSMUSG00000021843.17	SE	Ktn1	chr14	+	47692438	47692476	47690908	47690977	47693403	47693494	0.000437711	0.0160635	0.872,0.697,0.873	0.649,0.563,0.735	0.165
11450	ENSMUSG00000021843.17	SE	Ktn1	chr14	+	47726470	47726554	47726225	47726309	47730339	47730423	0	0	0.13,0.183,0.125	0.471,0.386,0.389	-0.269
11454	ENSMUSG00000024826.15	SE	Dpf2	chr19	-	5903730	5903772	5902630	5902768	5904239	5904318	0	0	0.16,0.082,0.138	0.019,0.003,0.026	0.111
11624	ENSMUSG00000029254.16	SE	Stap1	chr5	+	86081166	86081280	86077988	86078060	86084388	86084445	1.81828e-06	0.000162617	0.0,0.527,0.726	1.0,1.0,1.0	-0.582
11743	ENSMUSG00000013878.18	SE	Rnf170	chr8	+	26138868	26138979	26135628	26135702	26140810	26141078	0.000697977	0.0227931	1.0,0.786,1.0	0.575,0.693,1.0	0.173
11758	ENSMUSG00000070031.11	SE	Sp140	chr1	+	85630459	85630564	85626099	85626165	85632477	85632620	1.6043e-06	0.000144758	1.0,1.0,1.0	0.761,0.822,0.848	0.19
11764	ENSMUSG00000010122.14	SE	Slc47a1	chr11	-	61362686	61362754	61359519	61359628	61362826	61362940	7.9422e-05	0.0040693	0.882,0.688,0.868	1.0,1.0,0.937	-0.166
11765	ENSMUSG00000010122.14	SE	Slc47a1	chr11	-	61366528	61366894	61363393	61363491	61367672	61367717	6.2223e-05	0.00335965	0.688,0.814,0.713	0.255,0.437,0.465	0.353
11794	ENSMUSG00000069874.7	SE	Irgm2	chr11	+	58216955	58217001	58215007	58215170	58219463	58222782	0.00204806	0.0529047	0.076,0.198,0.122	0.332,0.141,0.241	-0.106
11819	ENSMUSG00000019188.16	SE	H13	chr2	+	152703994	152704194	152695481	152695584	152704621	152705036	5.18548e-09	7.41404e-07	0.991,0.994,0.973	0.861,0.904,0.882	0.104
11820	ENSMUSG00000019188.16	SE	H13	chr2	+	152703994	152704194	152700182	152700268	152704621	152705036	0	0	0.282,0.215,0.247	0.052,0.053,0.059	0.193
12025	ENSMUSG00000028687.17	SE	Mutyh	chr4	+	116815961	116816035	116815798	116815838	116816312	116816354	0.000248072	0.0102154	0.536,1.0,0.779	1.0,1.0,1.0	-0.228
12049	ENSMUSG00000031901.12	SE	Dus2	chr8	+	106031697	106031741	106030351	106030443	106033722	106033783	5.11189e-05	0.00284857	0.59,0.876,0.825	0.963,0.937,1.0	-0.203
12082	ENSMUSG00000024187.15	SE	Fam234a	chr17	-	26225911	26226023	26220280	26220580	26244005	26244223	1.87578e-05	0.0012187	0.423,0.467,0.362	0.53,0.545,0.541	-0.121
12217	ENSMUSG00000024130.16	SE	Abca3	chr17	+	24357918	24357991	24352022	24352251	24360887	24361089	0.00264051	0.0641531	0.732,0.733,0.833	0.837,0.941,0.967	-0.149
12237	ENSMUSG00000028763.18	SE	Hspg2	chr4	+	137524935	137525142	137522458	137522650	137528804	137528897	9.25737e-07	8.76627e-05	0.227,0.069,0.111	0.0,0.0,0.0	0.136
12283	ENSMUSG00000002546.16	SE	Golga2	chr2	+	32293314	32293395	32292092	32292215	32296625	32296721	2.9976e-15	8.98557e-13	0.175,0.19,0.204	0.043,0.06,0.035	0.144
12338	ENSMUSG00000048874.15	SE	Phf3	chr1	-	30837104	30837266	30829842	30831559	30873577	30873581	0.000578125	0.0196821	0.835,0.856,0.894	0.968,1.0,0.951	-0.111
12339	ENSMUSG00000048874.15	SE	Phf3	chr1	-	30862986	30863255	30831204	30831559	30873577	30873581	0.00118246	0.0344474	0.717,0.774,0.856	0.907,1.0,0.918	-0.159
12349	ENSMUSG00000038533.15	SE	Cbfa2t2	chr2	+	154515816	154515998	154510507	154510597	154517708	154517824	0.000292437	0.0117296	0.823,0.829,1.0	1.0,1.0,1.0	-0.116
12425	ENSMUSG00000026074.15	SE	Map4k4	chr1	+	40000623	40000749	39997020	39997182	40004806	40004913	8.96564e-07	8.53889e-05	0.672,0.943,0.751	1.0,1.0,1.0	-0.211
12426	ENSMUSG00000026074.15	SE	Map4k4	chr1	+	40001429	40001591	40000530	40000749	40003756	40003987	0.00012803	0.00595168	0.871,0.828,0.839	0.733,0.653,0.723	0.143
12428	ENSMUSG00000026074.15	SE	Map4k4	chr1	+	40001429	40001591	40000530	40000749	40004806	40004913	3.05429e-10	5.53144e-08	0.572,0.628,0.774	0.255,0.383,0.266	0.357
12429	ENSMUSG00000026074.15	SE	Map4k4	chr1	+	40003756	40003987	40000530	40000749	40004806	40004913	1.07738e-06	0.000100923	0.624,0.64,0.774	0.331,0.514,0.298	0.298
12431	ENSMUSG00000026074.15	SE	Map4k4	chr1	+	40003762	40003987	40000530	40000749	40004806	40004910	1.99749e-07	2.16511e-05	0.602,0.596,0.749	0.283,0.459,0.252	0.318
12432	ENSMUSG00000026074.15	SE	Map4k4	chr1	+	40003762	40003987	40001429	40001591	40004806	40004910	0.00186804	0.0492381	0.909,0.914,0.931	0.757,0.761,0.901	0.112
12433	ENSMUSG00000026074.15	SE	Map4k4	chr1	+	40008330	40008339	40007432	40007530	40009687	40009863	0	0	0.572,0.639,0.727	0.251,0.302,0.246	0.38
12475	ENSMUSG00000022607.18	SE	Ptk2	chr15	-	73211986	73211995	73210741	73210897	73215978	73216085	0	0	0.975,0.917,0.978	0.686,0.612,0.728	0.281
12481	ENSMUSG00000022607.18	SE	Ptk2	chr15	-	73275620	73275641	73274486	73274584	73276856	73276913	0.000127189	0.00593161	0.529,0.489,0.511	0.394,0.343,0.336	0.152
12496	ENSMUSG00000022607.18	SE	Ptk2	chr15	-	73365040	73365195	73343132	73343359	73392343	73392447	0.000294884	0.0117697	0.351,0.841,0.391	1.0,0.914,0.783	-0.371
12506	ENSMUSG00000022607.18	SE	Ptk2	chr15	-	73392343	73392447	73343284	73343359	73394647	73394744	0.00309373	0.0716786	0.287,0.066,0.111	0.018,0.034,0.109	0.101
12528	ENSMUSG00000036098.15	SE	Myrf	chr19	-	10215273	10215354	10215016	10215102	10215741	10215810	0	0	0.464,0.302,0.506	0.0,0.0,0.007	0.422
12529	ENSMUSG00000036098.15	SE	Myrf	chr19	-	10215273	10215354	10215016	10215105	10215741	10215810	0	0	0.543,0.321,0.542	0.0,0.01,0.044	0.451
12581	ENSMUSG00000028797.20	SE	Tmem234	chr4	+	129601406	129601533	129600982	129601243	129601869	129601961	2.78554e-05	0.00170526	0.373,0.27,0.337	0.498,0.546,0.577	-0.214
12587	ENSMUSG00000028797.20	SE	Tmem234	chr4	+	129601406	129601625	129600982	129601243	129601869	129601930	3.71374e-06	0.000300478	0.446,0.361,0.405	0.554,0.665,0.715	-0.241
12590	ENSMUSG00000028797.20	SE	Tmem234	chr4	+	129601869	129601961	129600982	129601134	129602221	129602261	0.00100026	0.030234	0.888,0.853,1.0	0.81,0.745,0.55	0.212
12595	ENSMUSG00000028797.20	SE	Tmem234	chr4	+	129602194	129602261	129600982	129601134	129607086	129607162	9.10383e-15	2.63799e-12	0.94,0.965,0.97	0.873,0.855,0.824	0.108
12597	ENSMUSG00000028797.20	SE	Tmem234	chr4	+	129602221	129602261	129600982	129601134	129607086	129607179	3.73318e-10	6.67748e-08	0.827,0.899,0.877	0.687,0.639,0.655	0.207
12600	ENSMUSG00000031921.17	SE	Terf2	chr8	-	107072721	107072798	107072559	107072645	107076878	107076996	3.68501e-05	0.00215571	0.456,0.432,0.482	0.85,1.0,0.738	-0.406
12745	ENSMUSG00000040407.18	SE	Akap9	chr5	+	4004802	4004943	4003560	4003782	4005409	4005513	4.53369e-08	5.51979e-06	0.304,0.308,0.376	0.118,0.032,0.166	0.224
12829	ENSMUSG00000026723.10	SE	Trdmt1	chr2	-	13524950	13524997	13523425	13523497	13525617	13525694	0.00130044	0.0371133	0.048,0.0,0.064	0.059,0.345,0.077	-0.123
12833	ENSMUSG00000050944.14	SE	Efcab5	chr11	-	77121095	77121385	77117789	77117959	77129852	77130009	0.0045571	0.0974775	1.0,0.785,1.0	0.874,0.653,0.666	0.197
12990	ENSMUSG00000034189.5	SE	Hsdl1	chr8	-	119574448	119574524	119567856	119567991	119575091	119575175	3.69647e-05	0.0021595	0.0,0.05,0.0	0.074,0.086,0.228	-0.113
13113	ENSMUSG00000051510.13	SE	Mafg	chr11	-	120629985	120630016	120629817	120629881	120630487	120630636	3.06272e-08	3.82532e-06	0.175,0.134,0.232	0.052,0.086,0.044	0.12
13387	ENSMUSG00000117819.1	SE	Gm50253	chr17	+	27028832	27029946	27025336	27025459	27030675	27030800	0.000392148	0.0146811	1.0,1.0,0.937	0.92,0.804,0.91	0.101
13392	ENSMUSG00000020827.18	SE	Mink1	chr11	+	70609407	70609431	70609165	70609254	70609553	70609717	0	0	0.736,0.729,0.816	0.343,0.337,0.323	0.426
13405	ENSMUSG00000036864.16	SE	Proser3	chr7	-	30550757	30550834	30549606	30549703	30552207	30552267	1.44458e-05	0.000979158	0.363,0.364,0.306	0.566,0.705,0.756	-0.331
13468	ENSMUSG00000021182.16	SE	Ccdc88c	chr12	-	100925211	100925650	100923179	100923368	100928826	100929065	0	0	0.565,0.589,0.588	0.094,0.077,0.082	0.496
13499	ENSMUSG00000074653.10	SE	Lrrc31	chr3	-	30684858	30685026	30680945	30681113	30687414	30687582	0.00227425	0.0571389	0.961,0.756,0.806	0.891,0.972,0.972	-0.104
13572	ENSMUSG00000038215.15	SE	Cep44	chr8	-	56549224	56549384	56547387	56547524	56550062	56550121	0.00266678	0.0645747	0.151,0.293,0.258	0.044,0.171,0.022	0.155
13724	ENSMUSG00000042828.12	SE	Trim72	chr7	+	128008451	128008474	128007786	128008017	128009071	128009190	0	0	0.473,0.341,0.35	0.023,0.0,0.013	0.376
13865	ENSMUSG00000031337.16	SE	Mtm1	chrX	+	71302500	71302614	71299565	71299774	71313645	71315265	3.22936e-05	0.00192543	1.0,1.0,0.887	0.527,1.0,0.401	0.32
13919	ENSMUSG00000018417.14	SE	Myo1b	chr1	-	51766821	51766908	51763889	51763964	51769003	51769090	1.7319e-05	0.00113712	0.916,0.875,0.907	0.779,0.847,0.745	0.109
13984	ENSMUSG00000097354.7	SE	2310001H17Rik	chr6	-	129227627	129227774	129216350	129216536	129237738	129237991	6.1371e-05	0.0033219	0.218,0.391,0.233	0.69,0.74,0.536	-0.375
13986	ENSMUSG00000097354.7	SE	2310001H17Rik	chr6	-	129233063	129233153	129212735	129216536	129237738	129237857	0.000301505	0.0119594	0.606,0.735,0.556	0.905,0.851,0.8	-0.22
14289	ENSMUSG00000025521.15	SE	Tmem192	chr8	+	64964197	64964332	64959344	64959609	64965538	64965641	5.55112e-16	1.76116e-13	0.988,0.973,0.983	0.867,0.875,0.852	0.117
14290	ENSMUSG00000025521.15	SE	Tmem192	chr8	+	64964197	64964532	64959542	64959609	64965538	64965591	1.11022e-16	3.74076e-14	0.972,0.934,0.957	0.693,0.72,0.696	0.251
14311	ENSMUSG00000046201.9	SE	Scaf8	chr17	+	3122052	3122114	3115248	3115418	3145074	3145158	2.11893e-05	0.0013406	0.171,0.293,0.256	0.142,0.066,0.133	0.126
14415	ENSMUSG00000040174.14	SE	Alkbh3	chr2	-	94001424	94001513	93996182	93996392	94003052	94003156	4.41374e-07	4.48232e-05	0.794,0.841,0.791	0.658,0.693,0.667	0.136
14422	ENSMUSG00000029016.13	SE	Clcn6	chr4	-	148017495	148017662	148016851	148016978	148017902	148018016	1.65775e-07	1.83344e-05	1.0,0.718,1.0	0.316,0.188,0.236	0.659
14431	ENSMUSG00000025571.13	SE	Tnrc6c	chr11	+	117741668	117741818	117739866	117740009	117742926	117743064	0.00192295	0.0503196	0.595,0.692,0.527	0.462,0.416,0.271	0.222
14652	ENSMUSG00000054598.13	SE	9130230L23Rik	chr5	-	66000883	66000977	65999677	66000541	66001231	66001439	6.77719e-06	0.00050788	1.0,1.0,1.0	1.0,0.793,0.784	0.141
14702	ENSMUSG00000027624.20	SE	Epb41l1	chr2	+	156524880	156525288	156514027	156514210	156526888	156526993	0.000261474	0.0106613	0.366,0.296,0.42	0.185,0.201,0.207	0.163
14713	ENSMUSG00000029199.11	SE	Lias	chr5	+	65392219	65392243	65391564	65391673	65392334	65392389	0.00266541	0.0645747	0.69,0.517,0.424	0.24,0.146,0.314	0.31
14806	ENSMUSG00000048668.16	SE	Rhno1	chr6	-	128362057	128362184	128359105	128359354	128362367	128362812	5.42535e-05	0.00300016	0.114,0.172,0.166	0.36,0.248,0.293	-0.15
14931	ENSMUSG00000025217.15	SE	Btrc	chr19	+	45471014	45471104	45456532	45456610	45502931	45503068	0.00204851	0.0529047	0.881,0.939,0.794	0.952,1.0,1.0	-0.113
15008	ENSMUSG00000028134.11	SE	Ptbp2	chr3	-	119724611	119724645	119724093	119724186	119726065	119726205	0	0	0.866,0.84,0.948	0.026,0.031,0.053	0.848
15031	ENSMUSG00000026014.15	SE	Raph1	chr1	-	60510416	60510491	60503517	60503595	60525591	60526100	8.47949e-11	1.64536e-08	0.224,0.074,0.17	0.0,0.0,0.0	0.156
15032	ENSMUSG00000026014.15	SE	Raph1	chr1	-	60518979	60519060	60503517	60503595	60525591	60526100	6.27567e-10	1.08674e-07	0.187,0.327,0.242	0.038,0.096,0.026	0.199
15071	ENSMUSG00000036817.14	SE	Sun1	chr5	+	139229752	139229944	139226705	139226885	139230772	139230838	7.60503e-14	2.00335e-11	0.77,0.726,0.742	0.952,0.954,0.91	-0.193
15141	ENSMUSG00000027722.14	SE	Spata5	chr3	+	37529982	37530019	37528157	37528322	37578751	37579096	0.000684708	0.0224272	0.199,0.18,0.236	0.084,0.041,0.181	0.103
15269	ENSMUSG00000056293.12	SE	Gsdmc2	chr15	-	63844694	63844761	63835735	63835947	63845078	63845162	2.43097e-09	3.74688e-07	0.05,0.129,0.103	0.291,0.181,0.269	-0.153
15318	ENSMUSG00000030269.14	SE	Mtmr14	chr6	+	113277789	113277945	113270521	113270701	113280602	113280919	0.00291417	0.0686547	0.839,0.83,0.741	0.649,0.762,0.639	0.12
15319	ENSMUSG00000030269.14	SE	Mtmr14	chr6	+	113277830	113277945	113270521	113270701	113280602	113281087	0.00472183	0.0998707	0.733,0.702,0.631	0.513,0.609,0.518	0.142
15433	ENSMUSG00000028578.8	SE	Caap1	chr4	-	94550421	94550506	94521061	94521135	94551264	94551465	0.000533215	0.0185635	0.928,0.979,1.0	0.812,0.785,1.0	0.103
15536	ENSMUSG00000042520.16	SE	Ubap2l	chr3	-	90031310	90031370	90028324	90028377	90034064	90034177	0.000683055	0.0224068	0.487,0.525,0.551	0.64,0.636,0.622	-0.112
15903	ENSMUSG00000025396.7	SE	Hsd17b6	chr10	-	128000561	128000671	127994491	127994587	128007482	128007594	5.69755e-06	0.000437469	1.0,0.961,1.0	0.883,0.66,0.902	0.172
15908	ENSMUSG00000038957.13	SE	Edc3	chr9	+	57715947	57716267	57713380	57713561	57727185	57727521	0.0010949	0.0322862	0.536,0.683,0.708	0.749,0.867,0.767	-0.152
15913	ENSMUSG00000006276.10	SE	Eps15l1	chr8	-	72345965	72346171	72340998	72341524	72358312	72358445	0	0	0.867,0.926,0.897	0.632,0.676,0.696	0.229
15914	ENSMUSG00000006276.10	SE	Eps15l1	chr8	-	72358312	72358445	72340998	72341524	72367903	72367986	1.12537e-08	1.53335e-06	0.733,0.718,0.731	0.542,0.586,0.557	0.166
15984	ENSMUSG00000028943.18	SE	Espn	chr4	-	152131051	152131294	152130768	152130961	152134160	152134432	0.00467092	0.0991317	0.805,0.856,0.77	0.936,0.903,0.93	-0.113
15998	ENSMUSG00000030737.17	SE	Slco2b1	chr7	-	99695062	99695367	99691756	99691893	99695559	99695628	0.00135775	0.0383983	0.598,0.704,0.661	0.506,0.422,0.411	0.208
16012	ENSMUSG00000035392.17	SE	Dennd1a	chr2	-	37805071	37805200	37802014	37802273	37816915	37817004	0	0	0.209,0.177,0.325	0.0,0.0,0.0	0.237
16293	ENSMUSG00000021280.9	SE	Exoc3l4	chr12	+	111417688	111417754	111417475	111417520	111418759	111418864	0.000260672	0.0106486	1.0,0.878,1.0	0.723,1.0,0.822	0.111
16498	ENSMUSG00000036916.13	SE	Zfp280c	chrX	-	48543584	48543703	48543404	48543441	48547264	48547327	0.000231023	0.00963668	0.891,0.9,0.938	0.707,0.703,0.767	0.184
16836	ENSMUSG00000073147.3	SE	5031425E22Rik	chr5	-	23423223	23423343	23422403	23422902	23433209	23433309	0.000733728	0.0236759	1.0,1.0,0.928	0.964,0.8,0.845	0.106
16845	ENSMUSG00000025157.8	SE	Zdhhc16	chr19	+	41934839	41934883	41933479	41933665	41937602	41937850	0.00350084	0.0786378	1.0,1.0,1.0	0.829,0.936,0.918	0.106
16858	ENSMUSG00000023051.11	SE	Tarbp2	chr15	+	102520474	102520577	102518454	102518602	102521137	102521213	0.00207514	0.0533703	0.865,0.823,0.689	0.762,1.0,1.0	-0.128
16903	ENSMUSG00000071669.14	SE	Snx29	chr16	+	11395218	11395399	11367676	11367801	11399764	11399835	0.00104311	0.0311394	1.0,1.0,0.756	1.0,0.756,0.228	0.257
16918	ENSMUSG00000037110.20	SE	Ralgapa2	chr2	-	146418361	146418502	146412733	146412868	146421592	146421757	0	0	0.296,0.21,0.397	0.0,0.0,0.0	0.301
16990	ENSMUSG00000037426.18	SE	Depdc5	chr5	+	32886978	32887048	32878627	32878677	32893374	32893453	0.000457427	0.0165229	0.723,0.771,0.771	0.89,0.922,0.941	-0.163
16994	ENSMUSG00000037426.18	SE	Depdc5	chr5	+	32959280	32959346	32955852	32955958	32964631	32964783	7.71894e-12	1.6366e-09	0.393,0.407,0.434	0.075,0.143,0.094	0.307
17034	ENSMUSG00000068735.14	SE	Trp53i11	chr2	+	93189088	93189223	93187547	93187747	93196896	93196978	0	0	0.288,0.212,0.338	0.061,0.037,0.069	0.224
17070	ENSMUSG00000073557.12	SE	Ppp1r12b	chr1	-	134870067	134870250	134865777	134865960	134872806	134872932	8.22487e-06	0.000600947	0.201,0.274,0.203	0.517,1.0,0.851	-0.563
17149	ENSMUSG00000041115.16	SE	Iqsec2	chrX	+	152180996	152181092	152166933	152166963	152193865	152194601	0.0012062	0.034975	0.919,1.0,0.946	0.0,1.0,0.0	0.622
17150	ENSMUSG00000041115.16	SE	Iqsec2	chrX	+	152180996	152181092	152166933	152166963	152202907	152203169	5.46369e-05	0.0030137	0.286,0.122,0.194	0.0,0.107,0.0	0.165
17152	ENSMUSG00000041115.16	SE	Iqsec2	chrX	+	152180996	152181092	152178963	152179090	152193865	152194601	9.69672e-06	0.000698952	0.632,0.515,0.721	0.205,0.333,0.063	0.422
17153	ENSMUSG00000041115.16	SE	Iqsec2	chrX	+	152180996	152181092	152178963	152179090	152202907	152203169	2.36067e-08	3.00019e-06	0.403,0.783,0.813	0.091,0.141,0.079	0.563
17307	ENSMUSG00000023206.16	SE	Il15ra	chr2	+	11720012	11720105	11718263	11718458	11724095	11724128	0.000690197	0.0225899	1.0,0.922,0.908	0.81,0.785,0.798	0.146
17311	ENSMUSG00000023206.16	SE	Il15ra	chr2	+	11723511	11723610	11718263	11718458	11724095	11724128	0.000969653	0.0295554	1.0,0.927,0.895	0.78,0.765,0.856	0.14
17394	ENSMUSG00000038569.13	SE	Rad9b	chr5	-	122351560	122351710	122351258	122351373	122352543	122352614	0.00112131	0.0329533	1.0,0.869,1.0	0.632,0.595,1.0	0.214
17447	ENSMUSG00000046949.16	SE	Nqo2	chr13	+	33966044	33966126	33964750	33964800	33972311	33972476	0.00283144	0.0672873	0.852,0.852,0.527	0.389,0.0,0.5	0.447
17458	ENSMUSG00000054099.11	SE	Slc25a40	chr5	+	8427195	8427267	8422849	8423039	8427407	8427516	0.00117252	0.0342007	0.556,0.4,0.195	0.16,0.182,0.069	0.247
17460	ENSMUSG00000054099.11	SE	Slc25a40	chr5	+	8442446	8442571	8440720	8440788	8443611	8443785	7.36109e-05	0.00382715	0.913,0.822,0.852	1.0,1.0,0.951	-0.121
17503	ENSMUSG00000032966.14	SE	Fkbp1a	chr2	+	151544012	151544140	151542817	151542865	151545424	151545515	8.88195e-05	0.00442722	1.0,0.841,0.704	0.117,0.469,0.408	0.517
17595	ENSMUSG00000022106.14	SE	Rcbtb2	chr14	+	73158387	73158445	73154830	73154894	73161939	73161986	0.000364397	0.0138812	0.061,0.054,0.047	0.348,0.106,0.141	-0.144
17643	ENSMUSG00000032570.17	SE	Atp2c1	chr9	-	105494414	105494482	105470036	105470147	105494892	105495094	0.00452852	0.0971052	0.94,0.629,0.71	0.43,0.371,0.607	0.29
17644	ENSMUSG00000032570.17	SE	Atp2c1	chr9	-	105494414	105494597	105470036	105470147	105494892	105495105	7.76882e-05	0.00400085	0.969,0.667,0.88	0.503,0.669,0.524	0.273
17693	ENSMUSG00000021373.16	SE	Cap2	chr13	+	46610063	46610149	46609513	46609739	46615249	46615355	9.5045e-06	0.000687376	0.948,0.901,0.978	0.518,0.799,0.641	0.29
17723	ENSMUSG00000025144.17	SE	Cenpx	chr11	-	120712439	120712712	120711702	120711756	120713692	120713732	1.83429e-08	2.37993e-06	0.879,0.756,0.777	0.556,0.568,0.628	0.22
17724	ENSMUSG00000025144.17	SE	Cenpx	chr11	-	120712439	120712712	120711843	120711895	120713692	120713732	0	0	0.354,0.298,0.301	0.135,0.155,0.099	0.188
17787	ENSMUSG00000027111.16	SE	Itga6	chr2	+	71853533	71853663	71849380	71849506	71855853	71856758	2.01091e-05	0.00128915	0.583,0.688,0.74	0.52,0.561,0.454	0.159
17996	ENSMUSG00000029267.17	SE	Mtf2	chr5	+	108073306	108073454	108065673	108065965	108078865	108078974	0.0024071	0.0596491	1.0,0.798,0.721	1.0,0.944,1.0	-0.142
18132	ENSMUSG00000006019.15	SE	Dhx34	chr7	-	16210513	16210688	16205987	16206181	16212808	16213026	0.00066688	0.0220909	0.693,0.738,0.719	1.0,0.878,0.885	-0.204
18160	ENSMUSG00000039844.20	SE	Rapgef1	chr2	+	29710155	29710308	29707197	29707400	29722223	29722309	4.9305e-13	1.1647e-10	0.135,0.153,0.18	0.0,0.0,0.0	0.156
18162	ENSMUSG00000039844.20	SE	Rapgef1	chr2	+	29719592	29719850	29707197	29707400	29722223	29722309	1.08835e-12	2.50292e-10	0.071,0.098,0.238	0.0,0.0,0.0	0.136
18169	ENSMUSG00000021990.16	SE	Spata13	chr14	+	60706713	60707079	60690853	60692548	60709424	60709569	8.25351e-12	1.74145e-09	0.756,0.576,0.623	1.0,0.906,1.0	-0.317
18227	ENSMUSG00000040297.12	SE	Suco	chr1	-	161845559	161845580	161845302	161845358	161847204	161847310	1.06419e-05	0.000755351	0.096,0.25,0.282	0.066,0.03,0.053	0.16
18281	ENSMUSG00000029062.14	SE	Cdk11b	chr4	+	155625184	155625339	155624853	155624941	155625726	155625773	0.000502373	0.017767	0.69,0.813,0.822	0.885,0.862,0.949	-0.124
18295	ENSMUSG00000033486.14	SE	Catsper2	chr2	-	121399445	121399469	121397460	121397888	121406328	121406453	0.000312128	0.0122664	0.201,0.146,0.14	0.0,0.062,0.0	0.142
18296	ENSMUSG00000033486.14	SE	Catsper2	chr2	-	121399445	121399469	121397460	121397888	121410137	121410206	7.08762e-05	0.00370714	0.269,0.097,0.364	0.0,0.079,0.0	0.217
18617	ENSMUSG00000038685.18	SE	Rtel1	chr2	+	181338234	181338354	181335935	181336046	181339055	181339094	3.52474e-12	7.81646e-10	0.28,0.18,0.226	0.047,0.077,0.053	0.17
18790	ENSMUSG00000052539.15	SE	Magi3	chr3	-	104016601	104016692	104013258	104016068	104017500	104017639	0	0	0.21,0.332,0.399	0.017,0.0,0.045	0.293
18887	ENSMUSG00000039929.14	SE	Urb1	chr16	-	90776124	90776304	90774048	90774901	90777353	90777572	0.00305222	0.0711455	0.62,0.748,0.685	1.0,0.83,0.872	-0.216
18908	ENSMUSG00000028923.14	SE	Necap2	chr4	-	141071580	141071695	141070081	141070233	141072528	141072637	1.76748e-13	4.26796e-11	0.213,0.172,0.151	0.068,0.057,0.065	0.115
19125	ENSMUSG00000027939.11	SE	Nup210l	chr3	+	90192954	90193172	90186031	90186123	90198050	90198187	0.0033745	0.0763126	1.0,0.46,1.0	0.323,0.393,0.374	0.457
19127	ENSMUSG00000027939.11	SE	Nup210l	chr3	+	90210353	90210458	90207282	90207484	90211755	90211830	0.000736411	0.0237449	1.0,1.0,0.79	0.79,0.735,0.893	0.124
19181	ENSMUSG00000013150.15	SE	Gfod2	chr8	-	105722848	105723044	105717416	105717650	105727987	105728331	2.57167e-07	2.70648e-05	0.167,0.132,0.154	0.351,0.342,0.305	-0.182
19207	ENSMUSG00000026600.12	SE	Soat1	chr1	-	156466657	156466798	156457945	156458004	156474147	156474264	1.23816e-05	0.000858317	0.908,0.876,0.889	1.0,1.0,1.0	-0.109
19220	ENSMUSG00000026955.13	SE	Sapcd2	chr2	+	25373415	25373517	25372320	25372998	25374951	25375064	1.26328e-06	0.000116332	0.679,0.574,0.677	0.452,0.444,0.397	0.212
19384	ENSMUSG00000010601.14	SE	Apol7a	chr15	-	77396406	77396506	77396229	77396317	77398937	77399110	3.88578e-15	1.15682e-12	0.699,0.7,0.721	0.415,0.342,0.285	0.359
19464	ENSMUSG00000032409.15	SE	Atr	chr9	+	95922747	95922907	95921652	95921832	95927168	95927348	9.33149e-11	1.80264e-08	0.668,0.734,0.72	0.94,0.953,0.885	-0.219
19624	ENSMUSG00000056459.14	SE	Zbtb25	chr12	-	76355888	76356068	76347781	76350273	76369439	76369602	2.9298e-05	0.00178103	0.821,0.732,1.0	1.0,1.0,1.0	-0.149
19657	ENSMUSG00000033526.16	SE	Ppip5k1	chr2	-	121326851	121326914	121321654	121321792	121327644	121327770	5.8703e-09	8.28417e-07	0.149,0.111,0.121	0.304,0.194,0.287	-0.135
19660	ENSMUSG00000033526.16	SE	Ppip5k1	chr2	-	121332241	121332391	121331557	121331648	121334412	121334577	0.000618391	0.0208359	0.635,0.518,0.579	0.688,0.688,0.727	-0.124
19718	ENSMUSG00000056888.11	SE	Glipr1	chr10	-	111996857	111997251	111993440	111993680	112002499	112002621	6.89811e-05	0.00362109	1.0,0.912,0.69	1.0,1.0,0.925	-0.108
19837	ENSMUSG00000021027.17	SE	Ralgapa1	chr12	-	55735033	55735174	55722773	55722941	55738210	55738372	2.22045e-16	7.25652e-14	0.237,0.222,0.302	0.023,0.027,0.0	0.237
19872	ENSMUSG00000000204.16	SE	Slfn4	chr11	+	83175827	83175913	83175562	83175644	83176070	83176799	0.00232965	0.0582279	0.79,0.783,0.807	0.904,1.0,0.834	-0.119
19886	ENSMUSG00000030761.16	SE	Myo7a	chr7	-	98099473	98099491	98098186	98098371	98102549	98102702	0.000482831	0.0171877	0.46,0.481,0.505	0.325,0.346,0.311	0.155
19947	ENSMUSG00000024078.7	SE	Ttc27	chr17	+	74835332	74835385	74829491	74829590	74856408	74856606	1.4982e-06	0.000135949	0.735,0.939,0.82	1.0,1.0,1.0	-0.169
19996	ENSMUSG00000026825.17	SE	Dnm1	chr2	-	32323178	32323190	32320503	32320617	32323421	32323473	0	0	0.651,0.532,0.692	0.09,0.123,0.079	0.528
20013	ENSMUSG00000047517.12	SE	Dmbt1	chr7	+	131039016	131039049	131037821	131038133	131040886	131041210	0.0042467	0.0921072	0.591,0.537,0.605	0.487,0.462,0.473	0.104
20186	ENSMUSG00000033075.17	SE	Senp1	chr15	-	98076911	98077042	98076549	98076709	98082242	98082327	0.00036845	0.0139989	0.282,0.16,0.18	0.054,0.07,0.119	0.126
20372	ENSMUSG00000001138.13	SE	Cnnm3	chr1	+	36524033	36524132	36521700	36521839	36525165	36528237	1.83198e-12	4.16895e-10	0.391,0.444,0.283	0.036,0.078,0.0	0.335
20375	ENSMUSG00000020346.16	SE	Mgat1	chr11	+	49251549	49251674	49245192	49245617	49260570	49260691	0.00279639	0.0668201	0.574,0.632,0.679	0.699,0.78,0.733	-0.109
20396	ENSMUSG00000027900.15	SE	Dram2	chr3	+	106550498	106550675	106547830	106547920	106555166	106555292	0.000472492	0.016875	1.0,1.0,1.0	0.887,0.144,1.0	0.323
20473	ENSMUSG00000023764.18	SE	Sfi1	chr11	-	3134317	3134501	3133071	3133207	3135282	3135542	0.00209242	0.0536244	0.786,0.775,0.622	0.854,0.878,0.858	-0.136
20477	ENSMUSG00000023764.18	SE	Sfi1	chr11	-	3134625	3135542	3133071	3133207	3135653	3135830	0.000599187	0.020299	0.716,0.713,0.705	0.895,0.9,0.786	-0.149
20479	ENSMUSG00000023764.18	SE	Sfi1	chr11	-	3135282	3135542	3133071	3133207	3135653	3135830	0.000217867	0.00918485	0.779,0.712,0.743	0.919,0.915,0.831	-0.144
20499	ENSMUSG00000023764.18	SE	Sfi1	chr11	-	3165575	3165678	3164556	3164713	3177426	3177521	0.000996491	0.0301409	1.0,1.0,1.0	0.649,1.0,0.917	0.145
20500	ENSMUSG00000023764.18	SE	Sfi1	chr11	-	3170586	3170704	3164556	3164713	3177426	3177493	0.00228273	0.0572527	1.0,1.0,1.0	0.762,1.0,0.932	0.102
20561	ENSMUSG00000110206.1	SE	Flt3l	chr7	-	45132068	45132137	45131188	45131431	45132227	45132412	0.000396091	0.0147904	0.94,0.575,1.0	1.0,1.0,0.954	-0.146
20607	ENSMUSG00000028104.14	SE	Polr3gl	chr3	-	96582087	96582255	96581643	96581773	96594083	96594181	2.4729e-11	5.02264e-09	0.979,0.927,0.934	0.727,0.721,0.747	0.215
20720	ENSMUSG00000030314.16	SE	Atg7	chr6	+	114672790	114672843	114643130	114643150	114672973	114673115	7.50946e-10	1.26023e-07	0.19,0.243,0.169	0.0,0.026,0.0	0.192
20838	ENSMUSG00000041757.17	SE	Plekha6	chr1	+	133275811	133275865	133274792	133274879	133280338	133280407	8.84609e-05	0.00441441	0.117,0.299,0.252	0.105,0.035,0.083	0.148
20841	ENSMUSG00000041757.17	SE	Plekha6	chr1	+	133280338	133280407	133273857	133274374	133281782	133281811	0.00174719	0.0466802	0.652,0.685,0.7	0.793,0.77,0.813	-0.113
20842	ENSMUSG00000041757.17	SE	Plekha6	chr1	+	133280338	133280407	133274792	133274879	133281782	133281811	2.94876e-09	4.41958e-07	0.863,0.809,0.901	0.986,1.0,0.98	-0.131
20844	ENSMUSG00000041757.17	SE	Plekha6	chr1	+	133286246	133286396	133285246	133285386	133287469	133287599	0	0	0.698,0.622,0.745	0.135,0.096,0.113	0.574
21018	ENSMUSG00000056025.12	SE	Clca3a1	chr3	-	144748400	144748501	144747369	144747594	144749664	144749842	4.49912e-06	0.000354908	0.273,0.282,0.292	0.392,0.43,0.411	-0.129
21064	ENSMUSG00000053332.13	SE	Gas5	chr1	+	161036819	161036852	161036207	161036244	161037994	161038037	3.14385e-08	3.9154e-06	1.0,0.939,1.0	0.504,0.74,0.587	0.369
21149	ENSMUSG00000032624.16	SE	Eml4	chr17	+	83428215	83428248	83427999	83428025	83440030	83440154	4.44089e-16	1.41929e-13	0.84,0.865,0.855	0.958,0.995,0.967	-0.12
21256	ENSMUSG00000068341.8	SE	Reg3d	chr6	-	78377109	78377247	78376398	78376525	78377421	78377540	8.29545e-05	0.00419258	1.0,1.0,0.922	1.0,0.591,0.811	0.173
21487	ENSMUSG00000056211.13	SE	R3hdm1	chr1	+	128162201	128162243	128153188	128153399	128162768	128162858	0.00242042	0.059945	0.874,0.88,0.674	0.635,0.291,0.635	0.289
21496	ENSMUSG00000056211.13	SE	R3hdm1	chr1	+	128190637	128190739	128186757	128186909	128193459	128193756	0	0	0.6,0.61,0.622	0.187,0.12,0.194	0.444
21512	ENSMUSG00000073771.11	SE	Btbd19	chr4	-	117121197	117121329	117119218	117120861	117121413	117121482	6.23992e-05	0.00336499	1.0,1.0,1.0	0.701,0.913,0.61	0.259
21595	ENSMUSG00000011257.19	SE	Pabpc4	chr4	+	123295749	123295836	123295201	123295321	123295929	123296057	0.000254312	0.0104378	0.451,0.576,0.563	0.647,0.657,0.664	-0.126
21608	ENSMUSG00000037300.19	SE	Ttc13	chr8	-	124697993	124698086	124690276	124690359	124699655	124699721	0.00145625	0.0403158	0.743,0.907,0.916	1.0,0.888,1.0	-0.107
21624	ENSMUSG00000018501.17	SE	Ncor1	chr11	-	62359760	62359934	62358854	62359015	62366963	62367159	1.47971e-05	0.000991568	0.35,0.334,0.389	0.431,0.466,0.507	-0.11
21739	ENSMUSG00000030990.18	SE	Pgap2	chr7	+	102223378	102223490	102223027	102223150	102226270	102226445	0.000711301	0.0230894	0.816,0.79,0.666	0.842,0.91,0.84	-0.107
21762	ENSMUSG00000029376.8	SE	Mthfd2l	chr5	+	90932911	90932945	90931116	90931433	90946789	90946974	0.000752749	0.0241463	0.663,0.563,0.615	0.705,0.793,0.805	-0.154
21935	ENSMUSG00000007812.16	SE	Zfp655	chr5	+	145235736	145235863	145235305	145235391	145237049	145237282	0.000754959	0.0241925	0.908,0.696,0.84	0.916,1.0,0.923	-0.132
22042	ENSMUSG00000022517.17	SE	Mgrn1	chr16	+	4934194	4934239	4932199	4932298	4936895	4937421	9.6245e-11	1.85101e-08	0.567,0.558,0.665	0.397,0.325,0.267	0.267
22096	ENSMUSG00000036333.11	SE	Kidins220	chr12	+	25040455	25040569	25038323	25038550	25051094	25051226	2.34644e-05	0.00145282	0.6,0.725,0.602	0.869,0.727,0.91	-0.193
22200	ENSMUSG00000032688.9	SE	Malt1	chr18	+	65456756	65456835	65453674	65453704	65458168	65458372	8.28226e-14	2.16861e-11	0.785,0.409,0.651	0.0,0.037,0.049	0.586
22254	ENSMUSG00000036435.13	SE	Exoc1	chr5	+	76540746	76540767	76537697	76537857	76542050	76542238	1.58207e-13	3.86318e-11	0.139,0.061,0.172	0.0,0.0,0.0	0.124
22317	ENSMUSG00000039108.14	SE	Lsm14b	chr2	+	180028957	180029074	180027899	180028035	180031360	180031528	6.66134e-16	2.08299e-13	0.494,0.432,0.453	0.062,0.14,0.138	0.346
22343	ENSMUSG00000035696.15	SE	Rnf38	chr4	-	44158902	44159052	44152359	44152553	44167465	44167535	3.71973e-06	0.000300478	0.927,1.0,0.911	0.702,0.71,0.581	0.282
22345	ENSMUSG00000035696.15	SE	Rnf38	chr4	-	44158902	44159052	44152359	44152553	44168242	44168339	0.000159048	0.00712681	0.924,0.864,0.746	1.0,1.0,0.893	-0.12
22493	ENSMUSG00000062064.6	SE	Slc2a7	chr4	+	150154666	150154791	150152102	150152288	150157437	150157590	0.000943253	0.0289889	0.793,0.728,0.72	0.543,0.366,0.612	0.24
22575	ENSMUSG00000028438.16	SE	Kif24	chr4	-	41423451	41423635	41414901	41414999	41428344	41428982	3.96557e-08	4.86903e-06	1.0,0.945,1.0	0.811,0.63,0.757	0.249
22821	ENSMUSG00000018909.15	SE	Arrb1	chr7	+	99597035	99597059	99596022	99596106	99598490	99598561	0	0	0.69,0.667,0.714	0.243,0.237,0.275	0.439
23051	ENSMUSG00000024378.9	SE	Stard4	chr18	-	33205220	33205325	33203404	33203815	33206119	33206246	0.00313832	0.0723261	0.377,0.543,0.62	0.757,0.802,0.658	-0.226
23148	ENSMUSG00000096433.2	SE	Zfp994	chr17	-	22224010	22224094	22205304	22205352	22225538	22225616	0.00123718	0.0356593	0.843,0.486,1.0	0.345,0.387,0.635	0.321
23179	ENSMUSG00000110266.1	SE	Gm32742	chr9	-	51154258	51154433	51153166	51153282	51155804	51155984	0.00192292	0.0503196	1.0,0.783,0.772	1.0,1.0,1.0	-0.148
23200	ENSMUSG00000025271.13	SE	Pfkfb1	chrX	+	150635942	150636062	150634522	150634627	150639580	150639710	4.13704e-08	5.05102e-06	0.227,0.319,0.353	0.04,0.052,0.0	0.269
23299	ENSMUSG00000033060.16	SE	Lmo7	chr14	+	101915687	101915744	101914276	101914337	101917630	101917656	0	0	0.509,0.644,0.604	0.845,0.868,0.852	-0.269
23421	ENSMUSG00000002032.17	SE	Tmem25	chr9	-	44795995	44796127	44795190	44795712	44796323	44796614	0.00420621	0.0913201	0.875,0.865,0.967	0.938,0.542,0.655	0.191
23456	ENSMUSG00000044024.16	SE	Rell2	chr18	+	37957458	37957774	37956733	37956994	37958013	37958169	0.0029843	0.0700014	0.67,0.653,0.824	0.79,1.0,1.0	-0.214
23525	ENSMUSG00000021669.15	SE	Col4a3bp	chr13	+	96616993	96617071	96616456	96616549	96624694	96624790	0	0	0.407,0.338,0.403	0.108,0.147,0.128	0.255
23625	ENSMUSG00000037685.15	SE	Atp8a1	chr5	-	67756649	67756694	67751012	67751085	67761113	67761202	0	0	0.622,0.348,0.571	0.016,0.0,0.012	0.504
23646	ENSMUSG00000067629.13	SE	Syngap1	chr17	+	26967680	26967760	26966869	26966973	26970498	26970562	0.00013881	0.00637102	0.616,0.632,0.517	1.0,1.0,0.803	-0.346
23670	ENSMUSG00000066036.14	SE	Ubr4	chr4	+	139435948	139436032	139435009	139435184	139436121	139436259	2.10071e-05	0.00133101	0.174,0.148,0.19	0.05,0.093,0.021	0.116
23866	ENSMUSG00000058056.16	SE	Palld	chr8	-	61534857	61534908	61533353	61533575	61535685	61535784	2.9135e-10	5.32082e-08	0.194,0.228,0.037	0.0,0.0,0.0	0.153
23870	ENSMUSG00000097431.2	SE	Gm26782	chr14	+	50874913	50874962	50870362	50870556	50876671	50876820	0.00140517	0.0393277	0.157,0.149,0.051	0.0,0.045,0.0	0.104
23904	ENSMUSG00000024985.19	SE	Tcf7l2	chr19	+	55924529	55924580	55923895	55923944	55926683	55926756	3.82482e-06	0.00030676	0.252,0.147,0.185	0.021,0.044,0.082	0.146
23910	ENSMUSG00000024985.19	SE	Tcf7l2	chr19	+	55926681	55926756	55925976	55926049	55931433	55933229	0.000106513	0.00510993	0.737,0.844,0.517	0.98,0.902,0.873	-0.219
23911	ENSMUSG00000024985.19	SE	Tcf7l2	chr19	+	55926683	55926756	55923895	55923944	55931433	55932209	0.000175761	0.00775579	0.739,0.809,0.594	0.876,0.888,0.874	-0.165
23914	ENSMUSG00000024985.19	SE	Tcf7l2	chr19	+	55926683	55926756	55925976	55926049	55931433	55932209	0.00010126	0.00490666	0.751,0.862,0.554	0.98,0.907,0.887	-0.202
23918	ENSMUSG00000037847.14	SE	Nmrk1	chr19	+	18638917	18639399	18636078	18636142	18639517	18639608	0.0016877	0.0455342	0.166,0.09,0.112	0.212,0.155,0.341	-0.113
24252	ENSMUSG00000026205.8	SE	Slc23a3	chr1	-	75126341	75126437	75125540	75126018	75128472	75128640	1.93763e-05	0.00125326	0.652,0.533,0.627	0.25,0.32,0.391	0.284
24277	ENSMUSG00000051977.16	SE	Prdm9	chr17	-	15557546	15557574	15557300	15557457	15559022	15559072	6.75309e-05	0.0035665	0.239,0.107,0.129	0.0,0.0,0.0	0.158
24322	ENSMUSG00000059518.14	SE	Znhit1	chr5	-	136986125	136986255	136984878	136985049	136986810	136987232	1.22637e-05	0.000852866	0.246,0.174,0.172	0.129,0.084,0.067	0.104
24337	ENSMUSG00000033434.15	SE	Gtpbp6	chr5	-	110106652	110106697	110106265	110106336	110107059	110107176	0.000153743	0.00693918	0.432,1.0,0.784	1.0,1.0,1.0	-0.261
24464	ENSMUSG00000021286.8	SE	Zfyve21	chr12	+	111825575	111825632	111825016	111825108	111827542	111827685	0	0	0.142,0.076,0.136	0.0,0.023,0.004	0.109
24465	ENSMUSG00000021286.8	SE	Zfyve21	chr12	+	111825578	111825632	111825016	111825108	111827542	111827685	0	0	0.204,0.153,0.218	0.018,0.027,0.013	0.172
24488	ENSMUSG00000049295.17	SE	Zfp219	chr14	-	52009969	52010058	52008227	52009662	52020522	52020733	0.00011759	0.00558465	0.943,0.838,0.913	0.758,0.752,0.661	0.174
24594	ENSMUSG00000019792.8	SE	Trmt11	chr10	-	30591020	30591102	30590842	30590935	30594114	30594188	0.00294616	0.0693056	0.745,0.886,0.816	0.898,0.943,0.913	-0.102
24653	ENSMUSG00000029505.17	SE	Ep400	chr5	-	110668549	110668724	110668062	110668190	110670874	110671096	2.96929e-08	3.71931e-06	0.732,0.841,0.806	0.96,0.888,0.948	-0.139
24657	ENSMUSG00000029505.17	SE	Ep400	chr5	-	110700521	110700764	110698751	110698916	110701620	110701790	0.00152196	0.0417889	0.773,0.925,0.712	0.899,0.979,0.913	-0.127
24696	ENSMUSG00000015290.15	SE	Ubl4a	chrX	-	74372613	74372682	74370850	74371011	74373190	74373218	1.26355e-08	1.70032e-06	0.892,0.815,0.834	0.564,0.352,0.644	0.327
24854	ENSMUSG00000034656.18	SE	Cacna1a	chr8	+	84635548	84635584	84633649	84633763	84636511	84636698	3.21923e-05	0.00192203	0.226,0.131,0.223	0.048,0.059,0.096	0.126
24934	ENSMUSG00000064105.13	SE	Cnnm2	chr19	+	46871655	46871721	46868537	46868631	46877207	46877392	0.00119273	0.0346539	0.604,0.523,0.604	0.358,0.267,0.407	0.233
25002	ENSMUSG00000035642.16	SE	Aamdc	chr7	-	97575587	97575691	97558130	97558226	97579365	97579398	6.30566e-07	6.24318e-05	0.966,0.951,0.959	0.775,0.898,0.751	0.151
25015	ENSMUSG00000020716.16	SE	Nf1	chr11	+	79463232	79463295	79458770	79458906	79468716	79468875	8.98671e-05	0.00447431	0.188,0.08,0.128	0.445,0.24,0.565	-0.285
25059	ENSMUSG00000038371.15	SE	Sbf2	chr7	-	110341289	110341364	110339889	110340074	110348854	110348995	0	0	0.837,0.647,0.801	0.189,0.091,0.23	0.592
25061	ENSMUSG00000038371.15	SE	Sbf2	chr7	-	110347886	110347982	110341326	110341364	110348854	110348995	0.000178005	0.00782305	0.087,0.12,0.085	0.289,0.375,0.15	-0.174
25104	ENSMUSG00000038535.17	SE	Zfp280d	chr9	+	72309251	72309406	72307950	72308068	72312077	72312248	0.0031603	0.0726512	0.159,0.352,0.247	0.173,0.051,0.142	0.131
25185	ENSMUSG00000037541.21	SE	Shank2	chr7	+	144407120	144407232	144405329	144405460	144409461	144411868	8.01264e-05	0.00407809	1.0,0.963,0.96	1.0,0.637,0.84	0.149
25249	ENSMUSG00000026767.12	SE	Mindy3	chr2	-	12396178	12396258	12386608	12386679	12405859	12405920	0.000442151	0.0161361	0.751,0.783,0.9	0.89,0.96,0.939	-0.118
25258	ENSMUSG00000026767.12	SE	Mindy3	chr2	-	12403997	12404168	12386608	12386679	12405859	12405920	0.000573026	0.0195543	0.764,0.781,0.92	0.92,0.953,0.938	-0.115
25460	ENSMUSG00000028184.12	SE	Adgrl2	chr3	-	148849765	148849804	148846848	148847032	148850835	148851021	0.00250986	0.0618429	0.408,0.295,0.508	0.344,0.13,0.122	0.205
25598	ENSMUSG00000003778.14	SE	Brd8	chr18	-	34602202	34602247	34598614	34600241	34602671	34602776	0	0	0.9,0.922,0.922	0.714,0.683,0.616	0.244
25641	ENSMUSG00000020776.18	SE	Fbf1	chr11	-	116157291	116157498	116155957	116156035	116157688	116157827	0.000266181	0.0108329	0.124,0.08,0.079	0.187,0.17,0.232	-0.102
25718	ENSMUSG00000046434.16	SE	Hnrnpa1	chr15	+	103242921	103243080	103242205	103242298	103243624	103243780	5.86774e-06	0.000448369	0.675,0.64,0.689	0.742,0.79,0.79	-0.106
25801	ENSMUSG00000058163.14	SE	Gm5431	chr11	-	48900298	48900390	48894334	48895567	48901860	48902010	1.65049e-05	0.00109524	0.112,0.109,0.109	0.0,0.0,0.0	0.11
25904	ENSMUSG00000066406.15	SE	Akap13	chr7	+	75683393	75683459	75677105	75677479	75685116	75685309	2.23155e-14	6.13888e-12	0.144,0.164,0.336	0.0,0.0,0.0	0.215
26019	ENSMUSG00000020220.16	SE	Vps13d	chr4	-	145103613	145103688	145099964	145100067	145105798	145105921	5.44271e-05	0.00300594	0.298,0.241,0.269	0.107,0.06,0.109	0.177
26028	ENSMUSG00000068758.8	SE	Il3ra	chr14	+	14347099	14347188	14346429	14346512	14347913	14348068	0.00384389	0.0847092	1.0,1.0,1.0	0.501,1.0,1.0	0.166
26083	ENSMUSG00000024969.15	SE	Mark2	chr19	-	7341167	7341254	7290602	7290782	7341766	7341860	0.00223369	0.0563479	0.75,0.801,0.633	0.799,0.956,0.879	-0.15
26255	ENSMUSG00000021288.19	SE	Klc1	chr12	+	111793648	111793699	111789324	111789459	111794336	111794895	2.31644e-05	0.00144415	0.727,0.737,0.662	1.0,0.8,1.0	-0.225
26257	ENSMUSG00000021288.19	SE	Klc1	chr12	+	111793648	111793699	111789324	111789459	111806007	111806074	0.00103968	0.0310795	0.46,0.78,0.596	0.129,0.365,0.365	0.326
26307	ENSMUSG00000057551.10	SE	Zfp317	chr9	+	19632333	19632388	19629096	19629206	19641065	19641254	0.00452148	0.097002	0.721,0.659,0.656	0.644,0.969,0.934	-0.17
26393	ENSMUSG00000001247.16	SE	Lsr	chr7	-	30962097	30962244	30959152	30959314	30965968	30966088	3.09419e-13	7.43033e-11	0.836,0.779,0.791	0.669,0.655,0.698	0.128
26492	ENSMUSG00000049799.13	SE	Lrrc19	chr4	-	94648320	94648388	94643298	94643382	94650039	94650116	0.000184338	0.00804444	0.305,0.269,0.207	0.06,0.031,0.217	0.158
26526	ENSMUSG00000029128.12	SE	Rab28	chr5	-	41626986	41627081	41624975	41625862	41633172	41633250	0	0	0.129,0.209,0.188	0.029,0.023,0.032	0.147
26559	ENSMUSG00000001166.17	SE	Oas1c	chr5	-	120808580	120809044	120807959	120808248	120812433	120812514	0.000390569	0.0146472	0.801,1.0,1.0	0.703,0.78,0.64	0.226
26627	ENSMUSG00000042632.17	SE	Pla2g6	chr15	-	79327634	79327714	79317760	79318010	79328088	79328203	0.000305469	0.0120812	0.828,1.0,1.0	0.893,0.743,0.818	0.125
26693	ENSMUSG00000026458.13	SE	Ppfia4	chr1	-	134299025	134299136	134296782	134298828	134299290	134299468	1.90259e-07	2.07259e-05	0.334,0.305,0.291	0.85,0.798,0.861	-0.526
26806	ENSMUSG00000001105.15	SE	Ift20	chr11	+	78538509	78538738	78536360	78536576	78538833	78538962	0	0	0.537,0.505,0.526	0.317,0.27,0.334	0.216
26848	ENSMUSG00000004980.16	SE	Hnrnpa2b1	chr6	-	51461919	51462055	51461120	51461433	51463410	51463493	1.85181e-08	2.39551e-06	0.682,0.685,0.691	0.455,0.568,0.55	0.162
27020	ENSMUSG00000024462.17	SE	Gabbr1	chr17	+	37067213	37067364	37064659	37064737	37067775	37067908	0	0	0.516,0.352,0.53	0.0,0.041,0.047	0.437
27044	ENSMUSG00000022016.16	SE	Akap11	chr14	-	78502938	78503022	78502189	78502236	78507724	78507880	4.11966e-07	4.19347e-05	0.482,0.413,0.44	0.731,0.722,0.643	-0.254
27045	ENSMUSG00000022016.16	SE	Akap11	chr14	-	78502938	78503025	78502189	78502236	78507724	78507880	7.12405e-10	1.20956e-07	0.548,0.546,0.496	0.823,0.795,0.752	-0.26
27124	ENSMUSG00000030815.11	SE	Phkg2	chr7	+	127577974	127578029	127577534	127577646	127579666	127579732	1.17976e-08	1.60245e-06	0.94,0.988,0.985	0.825,0.846,0.725	0.172
27125	ENSMUSG00000030815.11	SE	Phkg2	chr7	+	127577974	127578029	127577534	127577688	127579666	127579732	6.90943e-06	0.000516011	0.983,0.962,0.91	0.798,0.613,0.887	0.186
27151	ENSMUSG00000061136.14	SE	Prpf40a	chr2	-	53159262	53159316	53157892	53157917	53159557	53159678	1.2485e-05	0.000862736	0.648,0.682,0.697	0.787,0.808,0.791	-0.12
27304	ENSMUSG00000020798.14	SE	Spns3	chr11	-	72499637	72499736	72499354	72499526	72502251	72502443	6.07324e-06	0.000459884	0.874,0.678,0.806	1.0,0.922,0.96	-0.175
27453	ENSMUSG00000026873.9	SE	Phf19	chr2	-	34898923	34899011	34898073	34898159	34899582	34899648	0.00057333	0.0195543	1.0,0.68,0.756	0.756,1.0,1.0	-0.107
27508	ENSMUSG00000025278.9	SE	Flnb	chr14	+	7886025	7886123	7884740	7884747	7887536	7887542	3.59712e-14	9.71111e-12	0.156,0.052,0.157	0.0,0.012,0.0	0.118
27607	ENSMUSG00000038506.13	SE	Dcun1d2	chr8	-	13258946	13259043	13255963	13257976	13271589	13271720	4.5855e-05	0.00260534	0.582,0.416,0.659	0.198,0.302,0.323	0.278
27608	ENSMUSG00000038506.13	SE	Dcun1d2	chr8	-	13261384	13261467	13255962	13257976	13271589	13271720	4.55294e-10	7.97958e-08	0.388,0.417,0.472	0.099,0.116,0.16	0.301
27699	ENSMUSG00000005886.14	SE	Ncoa2	chr1	-	13164895	13165102	13162072	13162288	13166895	13167106	0.000163611	0.00727876	0.582,0.655,0.81	0.881,0.841,0.854	-0.176
27723	ENSMUSG00000034681.17	SE	Rnps1	chr17	+	24418037	24418218	24414662	24414734	24418456	24418612	1.7926e-05	0.0011699	0.623,0.63,0.579	0.47,0.518,0.502	0.114
27724	ENSMUSG00000034681.17	SE	Rnps1	chr17	+	24418037	24418218	24415040	24415162	24418456	24418612	1.1089e-05	0.000781171	0.775,0.774,0.79	0.688,0.695,0.651	0.102
27762	ENSMUSG00000055401.14	SE	Fbxo6	chr4	-	148151087	148151170	148149443	148149666	148151613	148151646	0.001037	0.0310503	0.05,0.034,0.257	0.0,0.0,0.0	0.114
27792	ENSMUSG00000073437.10	SE	D330041H03Rik	chr17	-	24413504	24413928	24412466	24412574	24414311	24414399	9.12391e-07	8.65875e-05	1.0,1.0,1.0	0.64,0.45,1.0	0.303
27794	ENSMUSG00000073437.10	SE	D330041H03Rik	chr17	-	24413700	24413928	24412466	24412574	24414311	24414407	2.3279e-07	2.47389e-05	1.0,1.0,1.0	0.34,0.279,1.0	0.46
27835	ENSMUSG00000022475.19	SE	Hdac7	chr15	-	97800694	97800802	97799556	97799644	97802075	97802125	0.0022013	0.0558192	0.759,0.809,1.0	1.0,1.0,1.0	-0.144
27925	ENSMUSG00000022263.10	SE	Trio	chr15	-	27747920	27748142	27743952	27744200	27748459	27748551	6.4669e-05	0.00344735	0.87,0.892,0.744	1.0,1.0,1.0	-0.165
28085	ENSMUSG00000040940.18	SE	Arhgef1	chr7	+	24918519	24918531	24917894	24918000	24919630	24919776	0	0	0.313,0.255,0.384	0.045,0.024,0.04	0.281
28086	ENSMUSG00000040940.18	SE	Arhgef1	chr7	+	24918519	24919351	24917894	24918000	24919630	24919776	0	0	0.773,0.708,0.809	0.421,0.405,0.376	0.363
28088	ENSMUSG00000040940.18	SE	Arhgef1	chr7	+	24919183	24919351	24917894	24918000	24919630	24919776	0	0	0.649,0.557,0.696	0.228,0.216,0.199	0.42
28101	ENSMUSG00000019487.11	SE	Trip10	chr17	+	57256859	57257027	57255272	57255467	57257234	57257344	0	0	0.355,0.208,0.276	0.053,0.035,0.051	0.233
28135	ENSMUSG00000037486.18	SE	Asxl2	chr12	+	3445451	3445454	3442473	3442556	3451661	3451770	0.00110718	0.0326042	1.0,0.974,1.0	1.0,0.71,0.918	0.115
28334	ENSMUSG00000028522.16	SE	Mier1	chr4	+	103118238	103118315	103115271	103115660	103127272	103127297	1.64247e-05	0.00109326	0.469,0.935,0.423	0.106,0.207,0.109	0.468
28335	ENSMUSG00000028522.16	SE	Mier1	chr4	+	103118241	103118315	103115559	103115660	103127272	103127297	0.00101252	0.0304441	0.445,0.914,0.412	0.083,0.261,0.248	0.393
28337	ENSMUSG00000028522.16	SE	Mier1	chr4	+	103118280	103118315	103115559	103115660	103127272	103127297	6.93964e-05	0.0036385	0.494,0.913,0.356	0.068,0.139,0.201	0.452
28356	ENSMUSG00000096965.7	SE	3300005D01Rik	chr17	+	5801198	5801341	5799490	5799993	5802712	5802893	0.00461907	0.0983193	0.875,1.0,0.938	0.847,0.879,0.566	0.174
28360	ENSMUSG00000029217.16	SE	Tec	chr5	-	72783717	72783774	72782002	72782175	72785916	72786020	0.000464834	0.0166837	0.953,0.663,0.753	1.0,1.0,0.866	-0.166
28416	ENSMUSG00000032637.15	SE	Atxn2l	chr7	-	126492448	126492485	126492152	126492215	126492811	126493001	0.00143239	0.0398839	0.477,0.537,0.428	0.298,0.381,0.371	0.131
28646	ENSMUSG00000015966.17	SE	Il17rb	chr14	-	30000741	30000880	30000334	30000400	30002366	30002414	0.00307244	0.0713374	0.704,1.0,0.789	1.0,0.93,1.0	-0.146
29038	ENSMUSG00000031729.6	SE	Ist1	chr8	-	109675642	109675802	109675375	109675424	109676757	109676850	0	0	0.209,0.233,0.288	0.064,0.065,0.148	0.151
29168	ENSMUSG00000024759.14	SE	Atl3	chr19	+	7494553	7494661	7494194	7494361	7509347	7509509	0.00343346	0.0774175	0.916,0.735,0.632	0.892,1.0,0.901	-0.17
29244	ENSMUSG00000071350.12	SE	Setdb2	chr14	-	59426488	59426554	59422520	59423484	59431142	59431268	1.59933e-07	1.77788e-05	1.0,1.0,1.0	0.936,0.703,0.887	0.158
29305	ENSMUSG00000022562.15	SE	Oplah	chr15	-	76297905	76298040	76297618	76297768	76298135	76298282	5.43406e-06	0.000418779	1.0,1.0,1.0	0.838,1.0,0.63	0.177
29321	ENSMUSG00000039205.16	SE	Ciz1	chr2	+	32365802	32365874	32364218	32364334	32367302	32367528	4.51595e-09	6.52113e-07	0.868,0.888,0.917	0.756,0.716,0.797	0.135
29420	ENSMUSG00000028898.15	SE	Trnau1ap	chr4	-	132325351	132325489	132325207	132325260	132329352	132329389	1.57994e-08	2.0873e-06	0.221,0.207,0.115	0.396,0.482,0.572	-0.302
29422	ENSMUSG00000028898.15	SE	Trnau1ap	chr4	-	132325945	132326045	132325207	132325260	132329352	132329482	1.04132e-07	1.19738e-05	0.711,0.738,0.607	0.843,0.855,0.886	-0.176
29427	ENSMUSG00000028898.15	SE	Trnau1ap	chr4	-	132328468	132328566	132325207	132325260	132329352	132329389	4.69521e-07	4.75705e-05	0.587,0.664,0.508	0.825,0.771,0.818	-0.218
29530	ENSMUSG00000043015.15	SE	Nemp2	chr1	+	52645260	52645486	52637364	52637480	52648749	52648926	0.000580192	0.0197324	1.0,1.0,1.0	1.0,0.796,0.438	0.255
29632	ENSMUSG00000071451.10	SE	Psmg4	chr13	+	34166060	34166136	34162963	34163249	34177980	34178173	3.82524e-06	0.00030676	0.747,0.752,0.834	0.664,0.659,0.627	0.128
29678	ENSMUSG00000040354.14	SE	Mars	chr10	-	127296716	127296740	127296540	127296633	127296872	127296944	0	0	0.256,0.178,0.23	0.032,0.028,0.022	0.194
29803	ENSMUSG00000019790.17	SE	Stxbp5	chr10	-	9784340	9784400	9778020	9778071	9789362	9789428	0.00364882	0.0814147	0.398,0.228,0.377	0.625,0.501,0.514	-0.212
30004	ENSMUSG00000026743.16	SE	Mllt10	chr2	+	18101457	18101512	18082510	18082725	18109781	18109891	0.000162492	0.00725126	0.964,0.644,0.922	1.0,1.0,0.918	-0.129
30087	ENSMUSG00000042709.15	SE	Atpaf2	chr11	-	60411666	60411729	60409585	60409630	60418262	60418457	0.000270536	0.0109896	0.065,0.195,0.085	0.164,0.38,0.399	-0.199
30218	ENSMUSG00000026657.17	SE	Frmd4a	chr2	+	4607998	4608070	4605969	4606066	4610966	4614041	1.2398e-10	2.3635e-08	0.291,0.233,0.283	0.0,0.017,0.0	0.263
30362	ENSMUSG00000073758.10	SE	Sh3d21	chr4	-	126162801	126162865	126162452	126162571	126163224	126163491	0.00471539	0.099783	0.748,0.687,0.764	1.0,0.929,0.82	-0.183
30368	ENSMUSG00000038866.15	SE	Zcchc2	chr1	+	106018218	106018302	106015998	106016093	106019847	106019905	1.73116e-05	0.00113712	0.558,0.618,0.658	0.831,0.874,0.87	-0.247
30568	ENSMUSG00000028906.17	SE	Epb41	chr4	-	131962923	131962986	131957619	131957819	131967787	131967975	1.28163e-05	0.000884224	0.309,0.433,0.443	0.532,0.631,0.561	-0.18
30601	ENSMUSG00000039990.16	SE	Edrf1	chr7	+	133646989	133647091	133643992	133644149	133647344	133647466	1.16919e-05	0.000819657	0.84,0.843,0.976	1.0,1.0,1.0	-0.114
30646	ENSMUSG00000021684.17	SE	Pde8b	chr13	-	95086727	95086868	95052887	95052930	95090277	95090356	0.000196032	0.00842781	0.699,0.636,0.587	0.959,0.868,0.775	-0.227
30670	ENSMUSG00000036591.16	SE	Arhgap21	chr2	-	20867801	20867838	20863079	20863364	20871391	20871399	1.02951e-05	0.000733808	1.0,0.745,0.811	1.0,1.0,1.0	-0.148
30713	ENSMUSG00000059439.15	SE	Bcas3	chr11	+	85813999	85814065	85801784	85801952	85825201	85826058	0.000332468	0.0129201	0.146,0.091,0.018	0.349,0.149,0.27	-0.171
30844	ENSMUSG00000066440.5	SE	Zfyve26	chr12	-	79237172	79237355	79236613	79236658	79238321	79238381	3.85793e-06	0.000308245	1.0,1.0,0.973	0.825,0.966,0.819	0.121
30878	ENSMUSG00000024163.17	SE	Mapk8ip3	chr17	-	24908410	24908428	24907328	24907386	24909149	24909161	6.28645e-11	1.23081e-08	0.085,0.112,0.182	0.01,0.012,0.018	0.113
30879	ENSMUSG00000024163.17	SE	Mapk8ip3	chr17	-	24909149	24909161	24907328	24907386	24912747	24912866	3.70021e-06	0.000300055	0.95,0.904,0.906	0.684,0.864,0.601	0.204
31002	ENSMUSG00000036644.15	SE	Tbc1d9b	chr11	+	50164161	50164212	50163824	50163896	50168168	50168225	0	0	0.227,0.198,0.176	0.006,0.012,0.02	0.188
31003	ENSMUSG00000036644.15	SE	Tbc1d9b	chr11	+	50164161	50164212	50163824	50163896	50168695	50168802	2.6471e-12	5.96147e-10	0.385,0.33,0.172	0.03,0.015,0.0	0.281
31079	ENSMUSG00000073102.7	SE	Drc1	chr5	+	30345490	30345674	30342667	30342780	30347055	30347193	0.000454097	0.0164615	0.354,0.687,1.0	1.0,0.568,1.0	-0.176
31208	ENSMUSG00000021557.15	SE	Agtpbp1	chr13	-	59460468	59460629	59445741	59450314	59461996	59462173	0.00213509	0.0544292	1.0,1.0,0.891	0.759,0.791,0.958	0.128
31209	ENSMUSG00000021557.15	SE	Agtpbp1	chr13	-	59482516	59482604	59476993	59477138	59495332	59495481	0.00460721	0.0982305	1.0,1.0,0.929	0.502,1.0,1.0	0.142
31285	ENSMUSG00000059436.13	SE	Max	chr12	-	76961262	76961289	76953168	76953276	76961989	76962025	9.38598e-10	1.53369e-07	0.277,0.317,0.348	0.189,0.205,0.2	0.116
31335	ENSMUSG00000087017.7	SE	4930417H01Rik	chr2	+	122719271	122719364	122717894	122718230	122720515	122720596	0.00113896	0.0333816	0.708,1.0,0.68	1.0,1.0,1.0	-0.204
31341	ENSMUSG00000029454.15	SE	Mapkapk5	chr5	-	121535674	121535943	121534406	121534430	121537111	121537184	3.69503e-07	3.81484e-05	0.696,0.644,0.744	0.55,0.478,0.417	0.213
31636	ENSMUSG00000030172.15	SE	Erc1	chr6	-	119713679	119713811	119694570	119694731	119722172	119722308	3.04115e-05	0.0018308	0.942,0.887,0.816	1.0,1.0,1.0	-0.118
31639	ENSMUSG00000030172.15	SE	Erc1	chr6	-	119777978	119778071	119773733	119773901	119779476	119779632	0.000234266	0.00976256	0.039,0.096,0.018	0.282,0.186,0.137	-0.151
31640	ENSMUSG00000030172.15	SE	Erc1	chr6	-	119777987	119778071	119773733	119773901	119779476	119779632	8.22503e-05	0.00417154	0.078,0.141,0.037	0.29,0.465,0.215	-0.238
31687	ENSMUSG00000029823.16	SE	Luc7l2	chr6	+	38568846	38568917	38554979	38555063	38570509	38570604	0.00343426	0.0774175	0.819,0.851,0.9	0.66,0.744,0.656	0.17
31793	ENSMUSG00000024423.6	SE	Impact	chr18	+	12975978	12976031	12974673	12974841	12976468	12976531	0.0016292	0.0441754	0.931,0.913,0.961	0.874,0.809,0.818	0.101
31863	ENSMUSG00000039599.16	SE	Fam149b	chr14	+	20356354	20356497	20352703	20352837	20374329	20374454	5.9605e-06	0.000452925	0.875,0.566,0.81	1.0,1.0,1.0	-0.25
31866	ENSMUSG00000039599.16	SE	Fam149b	chr14	+	20356354	20356497	20352703	20352839	20367845	20368067	0.00229355	0.0574578	0.72,0.871,0.744	0.827,0.913,0.931	-0.112
31915	ENSMUSG00000025505.16	SE	Tmem80	chr7	+	141333637	141333731	141332909	141333008	141334010	141334103	0.000534763	0.0185948	1.0,1.0,0.845	0.708,1.0,0.346	0.264
31916	ENSMUSG00000025505.16	SE	Tmem80	chr7	+	141333647	141333731	141332909	141333008	141334010	141334103	0.00135453	0.0383797	1.0,1.0,0.85	0.791,1.0,0.356	0.234
31917	ENSMUSG00000025505.16	SE	Tmem80	chr7	+	141334010	141334103	141333380	141333731	141335844	141336067	2.47641e-06	0.000213991	0.848,0.962,0.885	0.764,0.52,0.568	0.281
32046	ENSMUSG00000022791.19	SE	Tnk2	chr16	+	32678668	32678713	32677893	32677985	32679458	32679635	0	0	0.489,0.473,0.613	0.144,0.141,0.087	0.401
32105	ENSMUSG00000030739.18	SE	Myh14	chr7	-	44657416	44657440	44655591	44655684	44657934	44658037	0	0	0.864,0.889,0.824	0.992,0.973,0.975	-0.121
32135	ENSMUSG00000022139.17	SE	Mbnl2	chr14	+	120403335	120403371	120396450	120396604	120404637	120404666	1.04361e-14	2.96474e-12	0.818,0.638,0.748	0.323,0.338,0.402	0.38
32208	ENSMUSG00000018654.17	SE	Ikzf1	chr11	+	11748310	11748571	11707784	11707904	11754006	11754174	8.22388e-08	9.63479e-06	0.587,0.595,0.554	1.0,1.0,1.0	-0.421
32521	ENSMUSG00000039046.15	SE	Usp6nl	chr2	+	6400279	6400319	6391054	6391122	6408928	6409009	0.00472867	0.0999667	1.0,0.715,0.911	1.0,0.934,1.0	-0.103
32615	ENSMUSG00000027198.16	SE	Ext2	chr2	-	93821609	93821681	93820029	93820149	93822386	93822553	1.09913e-05	0.000776809	1.0,1.0,0.961	0.8,0.78,0.88	0.167
32754	ENSMUSG00000029127.15	SE	Zbtb49	chr5	-	38213307	38214383	38210617	38210664	38216446	38216613	0.00409719	0.0893998	1.0,0.86,1.0	0.846,0.55,1.0	0.155
33132	ENSMUSG00000022361.14	SE	Zhx1	chr15	-	58064054	58064180	58052223	58055082	58069318	58069429	0.00153026	0.0419903	0.336,0.203,0.339	0.151,0.132,0.144	0.15
33135	ENSMUSG00000021241.7	SE	Isca2	chr12	+	84773792	84773908	84773306	84773677	84774542	84774804	3.62208e-06	0.000294269	0.835,0.793,0.813	0.607,0.726,0.698	0.137
33150	ENSMUSG00000020528.14	SE	Prpsap2	chr11	-	61755409	61755462	61752866	61752933	61756194	61756345	1.38223e-13	3.47275e-11	0.94,0.928,0.942	0.768,0.754,0.766	0.174
33235	ENSMUSG00000035325.16	SE	Sec31a	chr5	-	100369595	100369634	100368293	100368352	100373379	100373715	2.34294e-06	0.00020286	0.885,0.775,0.779	0.711,0.705,0.719	0.101
33247	ENSMUSG00000035325.16	SE	Sec31a	chr5	-	100388533	100388611	100386127	100386203	100390758	100390833	3.70336e-08	4.57291e-06	0.918,0.89,0.931	0.707,0.677,0.857	0.166
33331	ENSMUSG00000025728.16	SE	Pigq	chr17	-	25931673	25931827	25930957	25931038	25934757	25934878	0.000842324	0.0264838	1.0,1.0,0.877	0.91,0.924,0.663	0.127
33432	ENSMUSG00000029924.12	SE	Slc37a3	chr6	-	39372846	39372927	39372078	39372137	39377618	39377647	7.60233e-06	0.00056006	1.0,1.0,0.939	0.776,0.845,0.675	0.214
33445	ENSMUSG00000019841.15	SE	Rev3l	chr10	+	39742690	39742818	39732126	39732613	39783142	39783332	0.00169416	0.0456804	0.0,0.161,0.284	0.638,0.469,0.373	-0.345
33579	ENSMUSG00000043987.18	SE	Cep164	chr9	-	45781951	45782248	45779689	45779836	45784882	45785029	0.00243272	0.0601468	0.827,0.727,0.649	1.0,0.847,0.861	-0.168
33623	ENSMUSG00000023805.17	SE	Synj2	chr17	+	6036356	6036505	6035410	6035559	6037383	6037462	0.00225343	0.0567073	0.388,0.309,0.381	0.231,0.203,0.266	0.126
33697	ENSMUSG00000036249.16	SE	Rbm43	chr2	-	51932399	51932519	51929659	51929849	51934831	51935007	0.000755859	0.0241925	1.0,1.0,0.621	1.0,1.0,1.0	-0.126
33719	ENSMUSG00000024002.18	SE	Brd4	chr17	-	32252996	32253200	32229416	32229735	32284062	32284097	5.87308e-05	0.00320293	0.498,0.635,0.663	0.392,0.0,0.131	0.424
33722	ENSMUSG00000024002.18	SE	Brd4	chr17	-	32253040	32253200	32229416	32229735	32284062	32284109	3.20685e-06	0.000263988	0.844,0.888,0.938	0.683,0.74,0.492	0.252
33723	ENSMUSG00000024002.18	SE	Brd4	chr17	-	32253040	32253200	32229416	32229735	32284517	32284677	0.000241408	0.00998362	0.494,0.498,0.506	0.372,0.386,0.294	0.149
33880	ENSMUSG00000070738.10	SE	Dgkd	chr1	+	87941368	87941499	87940176	87940306	87942382	87944490	0.000119166	0.00564835	0.715,0.701,0.72	0.582,0.609,0.602	0.114
33891	ENSMUSG00000025934.15	SE	Gsta3	chr1	+	21254683	21254823	21249750	21249858	21257330	21257382	4.62658e-05	0.00261162	0.069,0.072,0.066	0.26,0.117,0.202	-0.124
33964	ENSMUSG00000027692.16	SE	Tnik	chr3	+	28625198	28625222	28623010	28623108	28630430	28630615	1.27555e-08	1.71117e-06	0.178,0.262,0.244	0.099,0.049,0.096	0.147
34002	ENSMUSG00000037661.14	SE	Gpr160	chr3	+	30894128	30894240	30877234	30877561	30895709	30895821	9.99201e-15	2.85725e-12	0.888,0.934,0.928	0.333,0.484,0.42	0.504
34003	ENSMUSG00000037661.14	SE	Gpr160	chr3	+	30894128	30894240	30889941	30890041	30895709	30895821	0	0	0.425,0.438,0.476	0.027,0.081,0.107	0.375
34033	ENSMUSG00000074238.6	SE	Ap1ar	chr3	-	127815595	127815694	127813239	127813295	127816909	127817006	0	0	0.853,0.821,0.829	0.971,0.951,0.955	-0.125
34084	ENSMUSG00000068394.4	SE	Cep152	chr2	-	125571668	125571833	125569554	125569651	125576713	125576855	3.5006e-07	3.62362e-05	0.899,0.805,0.86	0.956,0.964,0.981	-0.112
34130	ENSMUSG00000022749.8	SE	Tbc1d23	chr16	-	57181491	57181536	57177931	57178020	57182850	57182990	0	0	0.234,0.25,0.306	0.044,0.049,0.061	0.212
34133	ENSMUSG00000022749.8	SE	Tbc1d23	chr16	-	57198858	57198983	57198723	57198770	57201057	57201172	0.000566783	0.0194131	0.692,0.787,0.736	0.949,0.975,0.773	-0.161
34206	ENSMUSG00000024610.15	SE	Cd74	chr18	+	60811293	60811485	60810327	60810418	60811858	60811921	0	0	0.232,0.192,0.22	0.1,0.113,0.105	0.109
34253	ENSMUSG00000039473.8	SE	Ubn1	chr16	+	5081893	5081983	5081417	5081661	5084055	5086285	2.77582e-09	4.18927e-07	0.686,0.749,0.789	0.532,0.522,0.522	0.216
34442	ENSMUSG00000004558.15	SE	Ndrg2	chr14	-	51911085	51911127	51910505	51910785	51911465	51911546	0.000244599	0.0100964	0.648,0.635,0.514	0.332,0.456,0.436	0.191
34635	ENSMUSG00000029276.13	SE	Glmn	chr5	-	107596787	107596862	107593752	107593878	107597543	107597566	0.000108312	0.00518479	0.397,1.0,0.78	1.0,1.0,0.95	-0.258
34696	ENSMUSG00000036534.6	SE	Slc38a7	chr8	-	95852801	95852907	95848380	95848768	95853485	95853539	5.86959e-06	0.000448369	0.807,0.76,0.816	0.525,0.454,0.399	0.335
34736	ENSMUSG00000034101.14	SE	Ctnnd1	chr2	-	84612531	84612549	84612023	84612092	84612935	84613089	0	0	0.195,0.153,0.242	0.01,0.01,0.018	0.184
34740	ENSMUSG00000034101.14	SE	Ctnnd1	chr2	-	84624269	84624449	84622010	84622082	84650405	84650745	0	0	0.465,0.372,0.456	0.202,0.184,0.206	0.234
34742	ENSMUSG00000034101.14	SE	Ctnnd1	chr2	-	84624269	84624558	84622010	84622082	84650405	84650510	0	0	0.585,0.466,0.557	0.267,0.261,0.278	0.267
34756	ENSMUSG00000039747.11	SE	Orai2	chr5	-	136168365	136168474	136161486	136161724	136170537	136170628	9.44382e-05	0.00464339	0.446,0.517,0.358	0.318,0.116,0.229	0.219
34775	ENSMUSG00000058835.14	SE	Abi1	chr2	-	22953434	22953608	22946575	22946761	22957017	22957118	9.9487e-09	1.36842e-06	0.897,0.721,0.929	0.702,0.635,0.502	0.236
34778	ENSMUSG00000058835.14	SE	Abi1	chr2	-	22953434	22953611	22946575	22946761	22957017	22957118	5.98186e-08	7.18237e-06	0.895,0.714,0.926	0.716,0.629,0.512	0.226
34873	ENSMUSG00000064302.13	SE	Clasp1	chr1	+	118512174	118512222	118510205	118510376	118521826	118521934	7.30742e-06	0.000543865	0.0,0.0,0.017	0.086,0.138,0.13	-0.112
34954	ENSMUSG00000039089.15	SE	L3mbtl3	chr10	-	26344176	26344251	26342507	26342667	26344611	26344723	0.000145206	0.00662962	0.104,0.061,0.089	0.123,0.37,0.234	-0.158
35019	ENSMUSG00000046822.13	SE	Slc39a3	chr10	-	81036987	81037111	81034917	81035005	81037203	81037282	0.00434578	0.0937417	0.071,0.089,0.0	0.281,0.059,0.161	-0.114
35104	ENSMUSG00000032497.18	SE	Lrrfip2	chr9	+	111170255	111170324	111167199	111167244	111188761	111188806	0.0011415	0.0334334	0.296,0.399,0.297	0.408,0.518,0.471	-0.135
35128	ENSMUSG00000032497.18	SE	Lrrfip2	chr9	+	111193046	111193118	111190167	111190284	111199664	111199774	0	0	0.292,0.274,0.262	0.116,0.103,0.113	0.165
35239	ENSMUSG00000031671.11	SE	Setd6	chr8	+	95716352	95716494	95715914	95715963	95716606	95716801	2.86847e-05	0.00175109	0.65,0.502,0.511	0.919,0.694,0.833	-0.261
35252	ENSMUSG00000031626.18	SE	Sorbs2	chr8	+	45782801	45782960	45775588	45775703	45789975	45790025	4.26121e-05	0.00245316	0.373,1.0,0.786	0.322,0.156,0.151	0.51
35255	ENSMUSG00000031626.18	SE	Sorbs2	chr8	+	45785268	45785325	45775588	45775703	45789975	45790025	0.000626641	0.0210065	0.35,1.0,0.642	0.0,0.193,0.043	0.585
35294	ENSMUSG00000052917.15	SE	Senp7	chr16	+	56089383	56089464	56082355	56082408	56097339	56097431	2.04748e-07	2.19738e-05	0.694,0.806,0.585	1.0,0.911,0.941	-0.256
35295	ENSMUSG00000052917.15	SE	Senp7	chr16	+	56111605	56111803	56097339	56097431	56123778	56123936	0.00402254	0.0879476	0.852,0.838,0.733	1.0,0.905,0.863	-0.115
35301	ENSMUSG00000052917.15	SE	Senp7	chr16	+	56184760	56184829	56182467	56184190	56186058	56186209	0.00207874	0.0533743	1.0,0.879,0.896	0.724,0.763,0.905	0.128
35381	ENSMUSG00000055013.16	SE	Agap1	chr1	+	89766305	89766464	89743727	89743896	89789162	89789324	1.46008e-05	0.000984111	0.742,0.773,0.689	0.875,0.884,0.87	-0.142
35392	ENSMUSG00000002781.19	SE	Tmem143	chr7	+	45899631	45899736	45897100	45897666	45906917	45907112	0.00383085	0.0844789	0.878,0.906,0.856	0.76,0.827,0.737	0.105
35591	ENSMUSG00000027244.14	SE	Atg13	chr2	-	91682025	91682136	91681558	91681695	91684668	91684759	0	0	0.328,0.179,0.326	0.024,0.027,0.009	0.258
35641	ENSMUSG00000027620.16	SE	Rbm39	chr2	-	156178879	156178952	156177632	156177906	156179176	156179240	5.64602e-08	6.79791e-06	0.913,0.958,0.984	0.796,0.797,0.873	0.13
35672	ENSMUSG00000034566.10	SE	Atp5h	chr11	-	115419191	115419293	115418385	115418550	115419891	115419917	1.48057e-05	0.000991568	0.0,0.0,0.027	0.143,0.163,0.369	-0.216
36227	ENSMUSG00000053453.9	SE	Thoc7	chr14	-	13957061	13957180	13954538	13954656	13957553	13957631	0.000152586	0.00689413	0.506,0.381,0.467	0.609,0.647,0.652	-0.185
36372	ENSMUSG00000028832.11	SE	Stmn1	chr4	+	134470020	134470175	134468405	134468429	134472803	134472925	0.000560878	0.0192412	0.546,0.684,0.707	0.794,0.852,1.0	-0.236
36374	ENSMUSG00000028832.11	SE	Stmn1	chr4	+	134470102	134470175	134468319	134468429	134472803	134472995	0.000507193	0.0178648	0.699,0.849,0.808	0.923,0.93,1.0	-0.166
36441	ENSMUSG00000020459.14	SE	Mtif2	chr11	+	29526692	29526843	29526435	29526565	29529928	29530154	3.58705e-05	0.00210976	0.911,1.0,0.907	0.589,0.869,0.742	0.206
36548	ENSMUSG00000030545.9	SE	Pex11a	chr7	-	79740164	79740280	79735956	79737910	79742909	79743080	1.43173e-05	0.000973595	0.648,0.579,0.701	0.792,0.784,0.815	-0.154
36563	ENSMUSG00000020680.15	SE	Taf15	chr11	+	83481933	83481973	83473085	83473206	83497893	83497926	1.18791e-05	0.000830106	0.54,0.93,0.814	1.0,1.0,1.0	-0.239
36578	ENSMUSG00000057637.13	SE	Prdm2	chr4	-	143179287	143179391	143170035	143170188	143180876	143180991	8.20008e-05	0.00416374	0.897,0.897,0.848	1.0,1.0,1.0	-0.119
36579	ENSMUSG00000057637.13	SE	Prdm2	chr4	-	143179314	143179391	143170035	143170188	143180876	143180991	7.4253e-06	0.000551222	0.782,0.805,0.765	1.0,1.0,1.0	-0.216
36580	ENSMUSG00000057637.13	SE	Prdm2	chr4	-	143194660	143194734	143180876	143180991	143212614	143212705	0.00034069	0.013198	0.692,0.845,0.869	0.366,0.652,0.351	0.346
36613	ENSMUSG00000032185.15	SE	Carm1	chr9	+	21587850	21587919	21587507	21587585	21588048	21588200	0	0	0.884,0.888,0.899	0.677,0.753,0.659	0.194
36629	ENSMUSG00000020458.16	SE	Rtn4	chr11	+	29706409	29708770	29705534	29705591	29733632	29733840	5.21805e-15	1.54287e-12	0.86,0.926,0.832	0.509,0.301,0.334	0.491
36684	ENSMUSG00000027371.10	SE	Fahd2a	chr2	-	127441873	127442124	127440430	127440498	127444416	127444508	0.000210666	0.00892457	1.0,1.0,1.0	0.691,0.958,1.0	0.117
36722	ENSMUSG00000090272.9	SE	Mndal	chr1	-	173875575	173875860	173874350	173874472	173879924	173879990	0.0019735	0.0514373	1.0,1.0,0.917	0.881,0.814,0.686	0.179
36732	ENSMUSG00000025059.16	SE	Gk	chrX	-	85749611	85749695	85746224	85746301	85754331	85754409	0	0	0.503,0.39,0.485	0.181,0.197,0.174	0.275
36739	ENSMUSG00000015452.14	SE	Ager	chr17	+	34600350	34600377	34599995	34600137	34600494	34600621	2.83319e-05	0.00173199	1.0,1.0,1.0	0.886,0.881,0.851	0.127
36992	ENSMUSG00000059475.13	SE	Zfp426	chr9	-	20474906	20475075	20473104	20473108	20476395	20476478	0.000166624	0.00738595	0.697,1.0,0.791	0.91,1.0,1.0	-0.141
36993	ENSMUSG00000059475.13	SE	Zfp426	chr9	-	20474910	20475033	20473027	20473108	20476395	20476478	0.000624833	0.0209717	0.609,1.0,0.837	0.879,1.0,1.0	-0.144
37039	ENSMUSG00000051705.13	SE	Senp8	chr9	-	59739939	59740032	59734452	59737868	59750577	59750638	0.00246476	0.0609045	0.306,0.267,0.378	0.08,0.178,0.121	0.191
37238	ENSMUSG00000006021.5	SE	Kptn	chr7	+	16123199	16123269	16123034	16123110	16123771	16123854	0.00330857	0.075095	0.89,0.924,0.973	0.927,0.841,0.58	0.146
37334	ENSMUSG00000044452.10	SE	Zfp507	chr7	-	35795295	35795618	35791721	35791762	35801437	35801528	0.000719839	0.0232623	1.0,0.854,0.954	0.633,0.827,0.683	0.222
37506	ENSMUSG00000022948.16	SE	Setd4	chr16	-	93603136	93603196	93601637	93601798	93603565	93603791	1.36511e-07	1.53716e-05	0.124,0.029,0.045	0.459,0.622,0.341	-0.408
37508	ENSMUSG00000022948.16	SE	Setd4	chr16	-	93603136	93603210	93601637	93601798	93603565	93603803	2.8954e-07	3.0325e-05	0.117,0.027,0.042	0.442,0.606,0.306	-0.389
37509	ENSMUSG00000022948.16	SE	Setd4	chr16	-	93603136	93603211	93601637	93601798	93603565	93603815	1.64044e-07	1.81892e-05	0.116,0.027,0.042	0.441,0.687,0.305	-0.416
37558	ENSMUSG00000034269.12	SE	Setd5	chr6	+	113110084	113110221	113109884	113109990	113110316	113110525	3.30318e-05	0.00196138	0.187,0.22,0.312	0.107,0.103,0.089	0.14
37764	ENSMUSG00000074039.10	SE	4930520O04Rik	chr9	+	114368843	114368899	114368302	114368484	114368988	114369063	0.000159022	0.00712681	0.684,1.0,0.539	1.0,0.888,1.0	-0.222
37911	ENSMUSG00000020917.17	SE	Acly	chr11	-	100503159	100503189	100498620	100498762	100504202	100504293	0.00286693	0.0679451	0.585,0.653,0.759	0.542,0.541,0.551	0.121
37917	ENSMUSG00000035293.13	SE	G2e3	chr12	+	51365254	51365559	51363416	51363546	51367774	51367956	0.00145032	0.0401771	0.529,0.804,0.976	0.845,1.0,1.0	-0.179
37947	ENSMUSG00000034164.17	SE	Emid1	chr11	-	5110689	5110774	5106264	5106969	5116879	5116924	0.00101033	0.0304441	1.0,0.79,0.84	0.485,0.502,0.654	0.33
37963	ENSMUSG00000030282.14	SE	Cmas	chr6	+	142764553	142764709	142756753	142757026	142770522	142770617	4.79109e-07	4.8429e-05	0.885,0.869,0.899	1.0,1.0,1.0	-0.116
38043	ENSMUSG00000002010.17	SE	Idh3g	chrX	-	73782297	73782309	73782005	73782103	73782674	73782716	0	0	0.918,0.909,0.921	0.656,0.706,0.665	0.24
38143	ENSMUSG00000032312.7	SE	Csk	chr9	-	57651831	57651992	57631366	57631443	57653276	57653631	0.00121411	0.0351341	1.0,0.136,0.541	0.768,1.0,1.0	-0.364
38361	ENSMUSG00000028478.18	SE	Clta	chr4	+	44030214	44030268	44025448	44025560	44031399	44031435	2.08928e-10	3.86428e-08	0.044,0.0,0.023	0.853,0.593,0.313	-0.564
38371	ENSMUSG00000054843.9	SE	Atrnl1	chr19	+	57638451	57638580	57630225	57630339	57642419	57642628	0.000638563	0.0213173	0.64,0.888,0.888	0.955,0.95,0.958	-0.149
38397	ENSMUSG00000062866.16	SE	Phactr2	chr10	-	13255309	13255321	13253341	13253879	13261765	13261924	0.00435481	0.0938897	0.093,0.866,0.48	0.144,0.0,0.085	0.403
38399	ENSMUSG00000062866.16	SE	Phactr2	chr10	-	13257576	13257816	13253341	13253879	13261765	13261924	2.83516e-06	0.000238356	0.059,0.692,0.545	0.049,0.0,0.012	0.412
38468	ENSMUSG00000061755.10	SE	Bod1l	chr5	-	41791796	41791937	41787537	41788949	41794226	41794380	0.00054701	0.0188398	0.367,0.446,0.474	0.524,0.703,0.576	-0.172
38721	ENSMUSG00000053390.16	SE	Zfp952	chr17	+	33002522	33002632	33001957	33002018	33002757	33005457	0.00427233	0.0924786	0.221,0.077,0.118	0.221,0.274,0.269	-0.116
38872	ENSMUSG00000062604.11	SE	Srpk2	chr5	-	23526789	23526815	23525495	23525745	23527896	23528062	0.00300768	0.07036	0.742,0.906,1.0	1.0,1.0,0.972	-0.108
38949	ENSMUSG00000025060.15	SE	Slk	chr19	+	47627647	47627740	47625304	47625484	47635468	47635598	0	0	0.733,0.726,0.742	0.911,0.917,0.858	-0.162
38974	ENSMUSG00000029162.15	SE	Khk	chr5	+	30926687	30926822	30924738	30924855	30928442	30928515	0.00204258	0.0528764	0.447,0.501,0.455	0.287,0.352,0.421	0.114
39026	ENSMUSG00000040451.18	SE	Sgms1	chr19	-	32259975	32260097	32223508	32223590	32289540	32289631	0.0016072	0.0436607	0.701,0.648,0.558	1.0,0.684,1.0	-0.259
39155	ENSMUSG00000030492.16	SE	Slc7a9	chr7	+	35449348	35449454	35449063	35449146	35449749	35449886	0	0	0.288,0.223,0.291	0.105,0.116,0.087	0.165
39297	ENSMUSG00000034274.11	SE	Thoc5	chr11	+	4911434	4911470	4910626	4910759	4912780	4912858	0	0	0.147,0.159,0.149	0.024,0.0,0.0	0.144
39337	ENSMUSG00000040969.14	SE	Arhgef38	chr3	-	133176370	133176494	133149450	133149650	133206892	133207080	0.00397187	0.0870586	0.89,0.875,0.847	1.0,1.0,1.0	-0.129
39406	ENSMUSG00000007411.16	SE	Mark3	chr12	+	111653389	111653434	111647470	111647728	111655269	111655615	2.22045e-16	7.25652e-14	0.493,0.422,0.547	0.254,0.216,0.217	0.258
39463	ENSMUSG00000038831.16	SE	Ralgps1	chr2	-	33336512	33336620	33324652	33324703	33340712	33340833	0.000526197	0.0184221	0.923,0.79,0.911	1.0,1.0,0.958	-0.111
39490	ENSMUSG00000044037.15	SE	Als2cl	chr9	+	110882713	110882823	110880232	110880457	110884014	110884146	7.82255e-05	0.00401742	1.0,1.0,1.0	1.0,0.574,0.929	0.166
39559	ENSMUSG00000056536.14	SE	Pign	chr1	-	105658886	105659006	105657601	105657850	105659292	105659366	0.00281241	0.067046	0.722,0.942,0.871	0.353,0.663,0.75	0.256
39813	ENSMUSG00000021007.14	SE	Spata7	chr12	+	98634223	98634319	98631962	98632037	98637565	98637613	0.00174996	0.0467211	0.643,0.688,1.0	0.844,1.0,1.0	-0.171
39816	ENSMUSG00000073406.10	SE	H2-Bl	chr17	-	36083232	36083434	36081241	36081517	36083695	36083965	3.06587e-06	0.000253824	0.916,0.954,1.0	0.618,0.979,0.723	0.183
39817	ENSMUSG00000073406.10	SE	H2-Bl	chr17	-	36083232	36083508	36081241	36081517	36083695	36083932	2.97958e-11	5.96809e-09	0.963,0.975,1.0	0.787,0.99,0.839	0.107
39849	ENSMUSG00000058388.14	SE	Phtf1	chr3	+	103991037	103991211	103985752	103985909	103993680	103993902	0.00205406	0.0529536	1.0,0.576,1.0	1.0,1.0,1.0	-0.141
40001	ENSMUSG00000000340.10	SE	Dbt	chr3	+	116520236	116520360	116513069	116513191	116533254	116533436	0.00218582	0.0554945	0.786,0.925,0.861	0.906,1.0,1.0	-0.111
40002	ENSMUSG00000000340.10	SE	Dbt	chr3	+	116523351	116523427	116513069	116513191	116533254	116533436	0.00098043	0.0297717	0.766,0.924,0.9	0.895,1.0,1.0	-0.102
40008	ENSMUSG00000019916.14	SE	P4ha1	chr10	+	59354339	59354410	59352082	59352259	59355349	59355420	0.00174372	0.0466692	0.118,0.223,0.232	0.549,0.401,0.442	-0.273
40144	ENSMUSG00000028613.15	SE	Lrp8	chr4	+	107870011	107870188	107868977	107869150	107872272	107872311	1.17159e-05	0.000820019	0.268,0.352,0.526	0.104,0.0,0.198	0.281
40145	ENSMUSG00000028613.15	SE	Lrp8	chr4	+	107870127	107870188	107868977	107869150	107872272	107872681	2.13248e-05	0.00134721	0.113,0.182,0.363	0.025,0.0,0.095	0.179
40300	ENSMUSG00000030386.18	SE	Zfp606	chr7	+	12481117	12481181	12480934	12481026	12489569	12489696	4.18404e-05	0.00241834	0.09,0.0,0.0	0.188,0.035,0.464	-0.199
40323	ENSMUSG00000041977.18	SE	Arhgef11	chr3	+	87681859	87681892	87618760	87618792	87683485	87683577	0	0	0.266,0.319,0.313	0.042,0.0,0.0	0.285
40324	ENSMUSG00000041977.18	SE	Arhgef11	chr3	+	87695397	87695517	87688778	87688850	87697344	87697390	2.98439e-12	6.68642e-10	0.926,0.933,0.924	0.665,0.715,0.697	0.235
40334	ENSMUSG00000020448.16	SE	Rnf185	chr11	-	3428883	3428902	3426565	3426678	3432399	3432620	0.000123078	0.00578448	0.957,0.915,0.989	0.873,0.825,0.851	0.104
40358	ENSMUSG00000032812.18	SE	Arap1	chr7	+	101404932	101404965	101404279	101404425	101408046	101408129	0.000994866	0.0301127	0.493,0.649,0.516	0.441,0.398,0.405	0.138
40387	ENSMUSG00000033102.15	SE	Cdc14b	chr13	-	64201331	64201448	64195336	64196675	64205270	64205417	0.00372818	0.0827185	0.216,0.273,0.377	0.525,0.466,0.541	-0.222
40438	ENSMUSG00000035967.15	SE	Ints6l	chrX	+	56494132	56494243	56493038	56493133	56496515	56496734	0.000255503	0.0104768	0.601,0.772,0.725	1.0,0.809,1.0	-0.237
40449	ENSMUSG00000059495.14	SE	Arhgef12	chr9	-	43040539	43040596	43027196	43027295	43042590	43042676	0.000182413	0.00797644	0.58,0.652,0.72	0.468,0.498,0.35	0.212
40507	ENSMUSG00000020513.15	SE	Tubd1	chr11	+	86556694	86556787	86555072	86555304	86557724	86557889	0.000395866	0.0147904	0.3,0.248,0.325	0.061,0.115,0.239	0.153
40609	ENSMUSG00000074340.9	SE	Ovgp1	chr3	+	105981232	105981349	105978273	105978398	105984572	105984814	0.000762964	0.0243482	1.0,1.0,1.0	0.603,1.0,1.0	0.132
40610	ENSMUSG00000074340.9	SE	Ovgp1	chr3	+	105981232	105981349	105980091	105980277	105985052	105985188	0.000349531	0.0134446	0.669,0.734,1.0	1.0,0.943,1.0	-0.18
40744	ENSMUSG00000054648.8	SE	Zfp869	chr8	-	69714301	69714409	69710685	69710984	69716283	69716463	0.00142075	0.0396107	0.682,0.881,0.926	1.0,0.901,1.0	-0.137
40752	ENSMUSG00000016664.16	SE	Pacsin2	chr15	-	83379683	83379806	83378998	83379195	83381761	83381883	0.000375704	0.0142194	0.525,0.549,0.66	0.637,0.76,0.721	-0.128
40910	ENSMUSG00000005087.17	SE	Cd44	chr2	-	102842260	102842377	102839357	102839477	102853014	102853236	0.000428814	0.0158012	0.356,0.24,0.073	0.642,0.453,0.589	-0.338
40913	ENSMUSG00000005087.17	SE	Cd44	chr2	-	102845284	102845410	102837812	102837938	102853014	102853236	0.00121199	0.0350959	0.0,0.02,0.039	0.118,0.039,0.234	-0.111
40914	ENSMUSG00000005087.17	SE	Cd44	chr2	-	102845284	102845410	102839357	102839477	102853014	102853236	0.000775416	0.0246731	0.0,0.037,0.132	0.444,0.118,0.49	-0.294
40988	ENSMUSG00000106967.1	SE	Gm42477	chr16	+	5012385	5012587	5008369	5008467	5013249	5013418	0.000850655	0.0266381	0.854,1.0,1.0	0.773,0.941,0.831	0.103
40995	ENSMUSG00000020137.5	SE	Thap2	chr10	-	115376351	115376547	115368403	115372946	115384204	115384435	0.0023721	0.0589835	0.933,0.87,0.945	0.859,0.783,0.803	0.101
41014	ENSMUSG00000020792.15	SE	Exoc7	chr11	-	116293274	116293313	116292518	116292584	116293971	116294038	0	0	0.128,0.114,0.153	0.011,0.008,0.0	0.125
41016	ENSMUSG00000020792.15	SE	Exoc7	chr11	-	116296729	116296798	116295681	116295689	116297570	116297768	2.17387e-07	2.31586e-05	0.681,0.68,0.759	1.0,0.934,0.922	-0.245
41017	ENSMUSG00000020792.15	SE	Exoc7	chr11	-	116296729	116296798	116295681	116295689	116300265	116300433	5.9032e-06	0.000449357	0.318,0.331,0.466	0.221,0.148,0.205	0.18
41018	ENSMUSG00000020792.15	SE	Exoc7	chr11	-	116296729	116296880	116295543	116295689	116297570	116297663	1.46148e-10	2.77393e-08	0.441,0.494,0.587	1.0,0.911,0.909	-0.433
41019	ENSMUSG00000020792.15	SE	Exoc7	chr11	-	116297570	116297663	116295543	116295689	116300265	116300433	0	0	0.3,0.242,0.35	0.005,0.027,0.027	0.278
41259	ENSMUSG00000058886.9	SE	Deaf1	chr7	-	141307486	141307627	141297472	141297616	141310761	141310920	8.81317e-05	0.00440304	0.157,0.124,0.0	0.264,0.473,0.288	-0.248
41287	ENSMUSG00000038260.10	SE	Trpm4	chr7	-	45327720	45327895	45326976	45327140	45333381	45333452	8.73126e-07	8.35913e-05	0.765,0.745,0.67	0.842,0.905,0.892	-0.153
41288	ENSMUSG00000038260.10	SE	Trpm4	chr7	-	45327720	45327895	45327271	45327452	45333381	45333452	3.09027e-05	0.00185523	0.506,0.457,0.443	0.57,0.567,0.601	-0.111
41336	ENSMUSG00000026781.17	SE	Acbd5	chr2	+	23068879	23069065	23068234	23068286	23069450	23069619	2.96691e-05	0.00180107	0.019,0.025,0.0	0.272,0.207,0.0	-0.145
41351	ENSMUSG00000033295.14	SE	Ptprf	chr4	-	118227818	118227845	118226453	118226571	118230694	118230888	0.00104143	0.0311104	0.263,0.453,0.466	0.231,0.279,0.238	0.145
41361	ENSMUSG00000038244.14	SE	Mical2	chr7	+	112345245	112345353	112331895	112332039	112346721	112346908	0	0	0.368,0.342,0.516	0.013,0.045,0.032	0.379
41364	ENSMUSG00000038244.14	SE	Mical2	chr7	+	112353898	112353954	112351324	112351427	112364962	112365143	4.03233e-13	9.57733e-11	0.348,0.313,0.331	0.022,0.074,0.0	0.299
41619	ENSMUSG00000042323.17	SE	Pbrm1	chr14	+	31022719	31022859	31019137	31019293	31025497	31025650	0.00100332	0.0302842	0.828,0.861,0.802	0.717,0.467,0.598	0.236
41621	ENSMUSG00000042323.17	SE	Pbrm1	chr14	+	31023066	31023170	31019148	31019293	31025497	31025650	9.37915e-10	1.53369e-07	0.67,0.744,0.777	0.225,0.241,0.0	0.575
41623	ENSMUSG00000042323.17	SE	Pbrm1	chr14	+	31023066	31023179	31019176	31019293	31025497	31025650	1.10902e-06	0.000103433	0.818,0.727,0.849	0.219,0.505,0.034	0.545
41625	ENSMUSG00000042323.17	SE	Pbrm1	chr14	+	31023066	31023179	31022719	31022859	31025497	31025650	0.00203882	0.0528113	0.492,0.219,0.685	0.157,0.339,0.035	0.288
41630	ENSMUSG00000042323.17	SE	Pbrm1	chr14	+	31056235	31056280	31054157	31054255	31061468	31061745	0.000739498	0.0238267	0.367,0.398,0.383	0.276,0.203,0.188	0.16
41684	ENSMUSG00000029635.15	SE	Cdk8	chr5	+	146292623	146292767	146286107	146286239	146295162	146295232	6.01519e-12	1.30725e-09	0.941,0.926,0.953	0.839,0.861,0.812	0.103
41686	ENSMUSG00000029635.15	SE	Cdk8	chr5	+	146292638	146292767	146286107	146286239	146295162	146295232	2.30408e-09	3.6024e-07	0.899,0.882,0.914	0.779,0.785,0.74	0.13
41705	ENSMUSG00000035504.16	SE	Reep6	chr10	+	80334712	80334793	80333965	80334134	80335109	80336440	0	0	0.54,0.454,0.556	0.029,0.031,0.025	0.488
41733	ENSMUSG00000030924.16	SE	Rexo5	chr7	+	119802740	119802837	119801229	119801356	119805142	119805286	0.00400021	0.0875125	1.0,0.848,1.0	1.0,0.666,0.592	0.197
41741	ENSMUSG00000030924.16	SE	Rexo5	chr7	+	119828091	119828206	119827302	119827376	119832670	119832775	0.00156774	0.0428296	0.636,0.475,0.595	0.298,0.327,0.372	0.236
41841	ENSMUSG00000026987.16	SE	Baz2b	chr2	-	59933411	59933438	59932104	59932170	59933670	59933715	8.08556e-10	1.34651e-07	0.174,0.197,0.153	0.077,0.034,0.042	0.124
41845	ENSMUSG00000026987.16	SE	Baz2b	chr2	-	59959820	59960105	59958431	59958492	59962020	59962630	3.19078e-13	7.62018e-11	0.743,0.831,0.907	0.335,0.502,0.373	0.424
41944	ENSMUSG00000037514.17	SE	Pank2	chr2	+	131280156	131280410	131273910	131274120	131287473	131287597	0.00459568	0.0981096	0.94,0.922,0.913	0.711,0.948,0.797	0.106
42161	ENSMUSG00000003269.17	SE	Cyth2	chr7	-	45808729	45808732	45808372	45808449	45810126	45810238	0	0	0.812,0.814,0.831	0.572,0.604,0.659	0.207
42216	ENSMUSG00000031644.19	SE	Nek1	chr8	+	61044258	61044333	61044059	61044107	61049783	61049947	4.09913e-07	4.1922e-05	0.697,0.775,0.916	1.0,0.928,0.987	-0.176
42283	ENSMUSG00000026414.13	SE	Tnnt2	chr1	+	135843784	135843814	135842014	135842026	135845554	135845644	0.00190702	0.0499931	0.859,0.554,0.859	0.832,1.0,1.0	-0.187
42313	ENSMUSG00000036473.16	SE	Tbc1d24	chr17	-	24184380	24184398	24183693	24183852	24185203	24186201	0.000426294	0.0157291	0.597,0.727,0.769	0.229,0.471,0.423	0.323
42364	ENSMUSG00000002524.17	SE	Puf60	chr15	-	76074606	76074657	76072406	76072568	76075541	76075631	3.24778e-06	0.000266852	0.352,0.359,0.346	0.27,0.149,0.233	0.135
42463	ENSMUSG00000050891.10	SE	Tatdn1	chr15	-	58909572	58909649	58905740	58905811	58921139	58921182	0.00151927	0.0417416	0.637,0.916,0.607	0.975,0.906,0.833	-0.185
42581	ENSMUSG00000032478.14	SE	Nme6	chr9	+	109841475	109841515	109835269	109835414	109841926	109842038	1.20753e-05	0.000842463	0.904,0.837,0.941	1.0,1.0,1.0	-0.106
42637	ENSMUSG00000020694.17	SE	Tlk2	chr11	+	105210544	105210640	105209793	105209837	105221185	105221353	6.50279e-05	0.0034553	0.456,0.579,0.588	0.769,0.709,0.704	-0.186
42740	ENSMUSG00000036617.17	SE	Etl4	chr2	+	20801541	20801661	20798615	20798783	20805584	20805662	3.22827e-09	4.80537e-07	0.309,0.401,0.22	0.632,0.538,0.711	-0.317
42807	ENSMUSG00000026754.16	SE	Golga1	chr2	-	39017738	39017914	39016778	39016942	39018338	39018406	5.85514e-09	8.28417e-07	0.666,0.574,0.75	1.0,0.946,0.96	-0.305
43052	ENSMUSG00000031575.18	SE	Ash2l	chr8	-	25831272	25831348	25828765	25828859	25833750	25833846	8.74529e-05	0.00437859	0.981,0.93,0.988	0.777,0.873,0.939	0.103
43276	ENSMUSG00000035181.6	SE	Heatr5a	chr12	-	51912204	51912231	51909957	51910093	51914973	51915143	0.000103844	0.00499843	0.114,0.232,0.148	0.025,0.144,0.018	0.102
43347	ENSMUSG00000024758.15	SE	Rtn3	chr19	-	7456299	7457460	7434930	7435138	7467810	7467867	1.25132e-06	0.000115475	0.356,0.306,0.205	0.469,1.0,1.0	-0.534
43349	ENSMUSG00000024758.15	SE	Rtn3	chr19	-	7456299	7458423	7434930	7435138	7467810	7467867	2.11762e-07	2.26148e-05	0.364,0.314,0.166	0.604,1.0,1.0	-0.587
43375	ENSMUSG00000026254.17	SE	Eif4e2	chr1	+	87232402	87232481	87226096	87226233	87237845	87240488	0.00377872	0.0835413	0.313,0.283,0.181	0.078,0.139,0.13	0.143
43419	ENSMUSG00000039585.15	SE	Myo9a	chr9	+	59912536	59912590	59910583	59910707	59921722	59921925	0.00105028	0.0313104	0.154,0.083,0.267	0.062,0.0,0.0	0.147
43530	ENSMUSG00000078490.10	SE	Cfap74	chr4	+	155423909	155424012	155423258	155423369	155425996	155426192	6.4927e-05	0.00345417	0.636,0.671,0.814	0.865,1.0,1.0	-0.248
43638	ENSMUSG00000032411.15	SE	Tfdp2	chr9	+	96247049	96247088	96223093	96223198	96273838	96273942	0.0013873	0.0389529	0.184,0.282,0.069	0.541,0.282,0.44	-0.243
43665	ENSMUSG00000032411.15	SE	Tfdp2	chr9	+	96290579	96290627	96273838	96273942	96294964	96295127	9.91304e-10	1.61375e-07	0.671,0.646,0.6	1.0,0.918,1.0	-0.334
43673	ENSMUSG00000039958.17	SE	Etfbkmt	chr6	+	149142605	149142715	149141515	149141704	149144014	149144442	3.35582e-07	3.48949e-05	1.0,0.953,0.952	0.789,0.749,0.665	0.234
43674	ENSMUSG00000039958.17	SE	Etfbkmt	chr6	+	149142605	149142715	149141515	149141704	149144033	149144286	1.40106e-05	0.000955997	0.481,0.487,0.565	0.371,0.283,0.374	0.168
43675	ENSMUSG00000039958.17	SE	Etfbkmt	chr6	+	149142605	149142715	149141515	149141704	149147157	149147288	0.00262973	0.0639626	0.812,0.794,0.888	0.782,0.543,0.572	0.199
43880	ENSMUSG00000030265.14	SE	Kras	chr6	-	145225073	145225197	145220244	145220724	145232094	145232254	7.53728e-05	0.00390474	0.504,0.458,0.39	0.572,0.525,0.593	-0.113
43958	ENSMUSG00000024135.10	SE	Srbd1	chr17	-	86001430	86001607	85988324	85988509	86051085	86051168	2.05413e-05	0.00130773	0.895,0.81,0.7	1.0,1.0,1.0	-0.198
44090	ENSMUSG00000024670.17	SE	Cd6	chr19	-	10797675	10797978	10796325	10796388	10798315	10798627	3.02105e-05	0.00182409	1.0,0.935,1.0	0.508,0.807,1.0	0.207
44122	ENSMUSG00000042772.15	SE	Smg7	chr1	-	152843229	152843379	152841512	152841593	152844035	152844407	0	0	0.576,0.456,0.574	0.249,0.182,0.172	0.334
44398	ENSMUSG00000030188.12	SE	Magohb	chr6	-	131289388	131289447	131288035	131288146	131293071	131293244	0	0	0.821,0.861,0.865	0.991,0.983,0.998	-0.142
44400	ENSMUSG00000030188.12	SE	Magohb	chr6	-	131291740	131291940	131289388	131289447	131293071	131293151	0	0	0.412,0.272,0.242	0.04,0.026,0.052	0.269
44421	ENSMUSG00000026442.14	SE	Nfasc	chr1	-	132600098	132600214	132596525	132596648	132601970	132602193	0.00105363	0.031367	0.181,0.0,0.201	0.48,0.249,0.689	-0.345
44516	ENSMUSG00000021287.12	SE	Xrcc3	chr12	-	111809751	111809964	111807832	111807987	111810857	111810995	1.64653e-05	0.00109429	0.763,0.816,0.906	1.0,1.0,0.933	-0.149
44518	ENSMUSG00000027130.15	SE	Slc12a6	chr2	+	112316240	112316285	112265824	112267092	112333382	112333477	0.00149227	0.0411296	0.733,0.66,0.705	0.851,1.0,0.884	-0.212
44542	ENSMUSG00000034206.15	SE	Polq	chr16	+	37016312	37016408	37015078	37015209	37017198	37017355	0.000991573	0.0300339	0.153,0.252,0.348	0.156,0.066,0.0	0.177
44632	ENSMUSG00000022629.17	SE	Kif21a	chr15	-	90952710	90952818	90943764	90943901	90956294	90956509	0.00255443	0.0626923	0.884,0.772,0.776	0.853,0.905,0.98	-0.102
44687	ENSMUSG00000025404.15	SE	R3hdm2	chr10	+	127481692	127481794	127476519	127476698	127483975	127484218	1.98023e-11	4.07917e-09	0.146,0.188,0.288	0.104,0.077,0.055	0.129
44700	ENSMUSG00000044017.16	SE	Adgrd1	chr5	+	129112227	129112323	129109577	129109661	129115054	129115177	0.00379476	0.0838502	0.818,0.737,0.62	0.231,0.375,0.459	0.37
44780	ENSMUSG00000033039.10	SE	Micall1	chr15	+	79119735	79119827	79115029	79115171	79120758	79120901	0.000217438	0.00917566	0.926,0.876,0.968	0.841,0.667,0.64	0.207
44926	ENSMUSG00000001518.12	SE	Itfg2	chr6	-	128415895	128416064	128414144	128414284	128416256	128416298	0.000498747	0.0176819	1.0,0.873,0.902	0.791,0.658,0.826	0.167
44927	ENSMUSG00000001518.12	SE	Itfg2	chr6	-	128415917	128416064	128414144	128414284	128416256	128416298	0.00277591	0.0665132	1.0,0.742,0.788	0.598,0.421,0.687	0.275
45094	ENSMUSG00000026155.13	SE	Smap1	chr1	-	23871437	23871518	23866216	23866297	23876373	23876449	0	0	0.16,0.128,0.189	0.001,0.002,0.002	0.157
45113	ENSMUSG00000002885.14	SE	Adgre5	chr8	-	83731902	83732037	83730110	83730257	83733413	83733566	0.00199479	0.0518563	0.256,0.381,0.219	0.48,0.459,0.444	-0.176
45231	ENSMUSG00000021711.17	SE	Trappc13	chr13	-	104152164	104152182	104150049	104150183	104154295	104154340	0.000968149	0.0295302	0.304,0.281,0.308	0.146,0.15,0.288	0.103
45241	ENSMUSG00000026319.13	SE	Relch	chr1	+	105692211	105692303	105691905	105692109	105692883	105693177	0.000615996	0.0207875	0.974,0.89,0.971	0.939,0.802,0.789	0.102
45247	ENSMUSG00000026319.13	SE	Relch	chr1	+	105740434	105740517	105735922	105736022	105741012	105741095	1.48792e-10	2.8108e-08	0.841,0.905,0.774	0.416,0.262,0.388	0.485
45248	ENSMUSG00000026319.13	SE	Relch	chr1	+	105740434	105740517	105735922	105736022	105741296	105741360	6.43186e-07	6.3249e-05	1.0,1.0,1.0	0.796,0.956,0.871	0.126
45249	ENSMUSG00000026319.13	SE	Relch	chr1	+	105741012	105741095	105735922	105736022	105741296	105741360	4.4654e-05	0.00254734	1.0,1.0,1.0	0.796,0.971,0.864	0.123
45250	ENSMUSG00000026319.13	SE	Relch	chr1	+	105741012	105741095	105740434	105740517	105741296	105741360	1.23363e-08	1.66521e-06	0.133,0.124,0.183	0.418,0.41,0.354	-0.247
45326	ENSMUSG00000028621.17	SE	Cyb5rl	chr4	+	107070115	107070547	107068611	107068823	107070869	107071018	6.47196e-05	0.00344735	0.34,0.277,0.245	0.573,0.429,0.619	-0.253
45329	ENSMUSG00000028621.17	SE	Cyb5rl	chr4	+	107077675	107077780	107073872	107073960	107084126	107084339	0.000701428	0.0228542	1.0,1.0,1.0	1.0,0.669,1.0	0.11
45361	ENSMUSG00000040374.13	SE	Pex2	chr3	-	5562668	5562732	5560187	5561764	5563164	5563272	2.18867e-05	0.0013756	0.25,0.257,0.281	0.402,0.337,0.393	-0.115
45404	ENSMUSG00000037965.14	SE	Zc3h7a	chr16	-	11151865	11151930	11151138	11151325	11156019	11156300	0.0002061	0.00876532	0.971,0.877,0.972	0.802,0.88,0.739	0.133
45555	ENSMUSG00000024127.15	SE	Prepl	chr17	-	85088339	85088442	85083192	85083315	85090105	85090241	6.05096e-06	0.000458997	0.435,0.496,0.464	0.632,0.827,0.772	-0.279
45556	ENSMUSG00000024127.15	SE	Prepl	chr17	-	85088339	85088875	85083192	85083315	85090105	85090224	5.88267e-06	0.000448579	0.624,0.692,0.729	0.798,0.88,0.887	-0.173
45594	ENSMUSG00000037151.8	SE	Lrrc20	chr10	+	61482335	61482482	61475800	61475889	61527059	61527209	0.000648117	0.02157	0.675,0.736,0.729	0.928,0.808,1.0	-0.199
45618	ENSMUSG00000030447.15	SE	Cyfip1	chr7	+	55898237	55898391	55897818	55897972	55899914	55900071	7.73023e-05	0.0039857	0.339,0.454,0.396	0.617,0.582,0.52	-0.177
45698	ENSMUSG00000034300.17	SE	Fam53c	chr18	+	34763072	34763130	34762494	34762724	34768170	34768952	0.00067351	0.0222448	1.0,1.0,0.842	0.555,0.781,0.914	0.197
45849	ENSMUSG00000002496.10	SE	Tsc2	chr17	-	24601388	24601457	24600334	24600465	24602093	24602297	0.00132546	0.0377283	0.317,0.291,0.232	0.16,0.166,0.182	0.111
45892	ENSMUSG00000023882.15	SE	Zfp54	chr17	+	21427331	21427371	21423257	21423317	21427736	21427828	4.62055e-05	0.0026116	0.101,0.54,0.262	0.701,0.779,0.836	-0.471
45906	ENSMUSG00000032357.12	SE	Tinag	chr9	-	77026889	77027004	77008941	77009065	77045348	77045794	2.06232e-06	0.000181089	0.695,0.876,0.854	0.941,1.0,1.0	-0.172
45912	ENSMUSG00000032357.12	SE	Tinag	chr9	-	77026889	77027008	77008941	77009065	77045348	77045749	3.81311e-06	0.00030676	0.732,0.902,0.875	0.947,1.0,1.0	-0.146
45929	ENSMUSG00000040213.13	SE	Kyat3	chr3	+	142706688	142706791	142701050	142701175	142718375	142718434	0.000229185	0.00957839	0.933,0.795,1.0	0.809,0.564,0.72	0.212
45930	ENSMUSG00000040213.13	SE	Kyat3	chr3	+	142706688	142706795	142701079	142701175	142718375	142718434	0.000533438	0.0185635	0.912,0.605,1.0	0.696,0.277,0.558	0.329
45944	ENSMUSG00000059273.9	SE	Zc3h4	chr7	+	16402454	16402516	16400909	16401041	16416772	16416992	0.00159535	0.0433929	0.259,0.4,0.248	0.031,0.206,0.164	0.169
46010	ENSMUSG00000027506.15	SE	Tpd52	chr3	-	8936438	8936480	8934991	8935040	8943550	8943577	0	0	0.896,0.88,0.888	0.544,0.454,0.454	0.404
46011	ENSMUSG00000027506.15	SE	Tpd52	chr3	-	8936438	8936480	8934991	8935040	8944610	8944712	0	0	0.239,0.222,0.296	0.02,0.015,0.019	0.234
46012	ENSMUSG00000027506.15	SE	Tpd52	chr3	-	8943550	8943577	8930787	8931174	8944610	8944712	8.88178e-16	2.73792e-13	0.567,0.659,0.725	0.0,0.066,0.078	0.602
46183	ENSMUSG00000058486.11	SE	Wdr91	chr6	-	34909676	34909827	34909360	34909540	34910696	34910836	8.38698e-05	0.004229	0.075,0.0,0.0	0.196,0.14,0.101	-0.121
46197	ENSMUSG00000039345.16	SE	Mettl22	chr16	+	8482126	8482167	8477966	8478329	8482255	8482400	7.16256e-05	0.00373734	0.708,0.733,0.793	0.567,0.584,0.446	0.212
46210	ENSMUSG00000049550.17	SE	Clip1	chr5	-	123635173	123635278	123630224	123631169	123640493	123640554	5.32853e-08	6.45138e-06	0.601,0.509,0.519	0.124,0.26,0.285	0.32
46309	ENSMUSG00000001017.15	SE	Chtop	chr3	-	90502115	90502253	90498955	90500107	90503095	90503282	1.65534e-13	4.01952e-11	0.788,0.731,0.699	0.865,0.9,0.831	-0.126
46350	ENSMUSG00000041132.11	SE	N4bp2l1	chr5	-	150577171	150577299	150576639	150576767	150594263	150594462	0.00171767	0.0461424	0.136,0.143,0.157	0.131,0.0,0.0	0.102
46446	ENSMUSG00000044361.16	SE	BC024139	chr15	-	76125061	76125146	76124572	76124781	76125214	76125365	0.00334438	0.075789	1.0,1.0,1.0	0.295,1.0,0.91	0.265
46632	ENSMUSG00000022857.13	SE	Tmprss15	chr16	-	79087762	79087893	79087448	79087516	79090772	79091092	0.000122876	0.00578448	1.0,1.0,1.0	1.0,0.512,0.786	0.234
46667	ENSMUSG00000024799.16	SE	Tm7sf2	chr19	-	6067122	6067319	6066145	6067022	6067668	6067776	0.00356909	0.080088	0.857,0.596,0.629	0.914,0.807,0.811	-0.15
46812	ENSMUSG00000033898.16	SE	Cfhr2	chr1	-	139831063	139831237	139822171	139822366	139858554	139858690	0.00138421	0.0388912	0.819,1.0,1.0	0.901,0.671,0.855	0.131
46917	ENSMUSG00000021709.14	SE	Erbin	chr13	-	103830187	103830331	103827906	103828023	103833497	103835028	6.35814e-06	0.000478954	0.785,0.834,0.911	0.752,0.736,0.732	0.103
46958	ENSMUSG00000034235.17	SE	Usp54	chr14	-	20570247	20570415	20565942	20566062	20573767	20573901	0.00301114	0.0704031	1.0,1.0,1.0	0.6,1.0,1.0	0.133
47034	ENSMUSG00000014778.10	SE	Fhod1	chr8	-	105336236	105336260	105334686	105334802	105336381	105336561	0	0	0.555,0.358,0.414	0.059,0.068,0.14	0.353
47135	ENSMUSG00000028556.15	SE	Dock7	chr4	-	98993646	98993736	98992368	98992458	99001032	99001202	2.88658e-15	8.71286e-13	0.306,0.303,0.29	0.086,0.099,0.066	0.216
47228	ENSMUSG00000022892.11	SE	App	chr16	-	84971407	84971461	84965669	84965770	84978063	84978285	0	0	0.798,0.839,0.901	0.616,0.629,0.636	0.219
47231	ENSMUSG00000022892.11	SE	App	chr16	-	85040250	85040307	85030231	85030365	85056323	85056526	0	0	0.099,0.095,0.079	0.284,0.26,0.283	-0.185
47232	ENSMUSG00000022892.11	SE	App	chr16	-	85043575	85043743	85030231	85030365	85056323	85056526	0	0	0.356,0.354,0.269	0.637,0.614,0.68	-0.317
47245	ENSMUSG00000035165.14	SE	Kcne3	chr7	+	100181135	100181274	100178715	100178766	100184137	100184734	1.47712e-08	1.95741e-06	0.363,0.488,0.529	0.196,0.238,0.22	0.242
47248	ENSMUSG00000035165.14	SE	Kcne3	chr7	+	100181150	100181274	100178687	100178766	100184137	100184863	0	0	0.808,0.914,0.899	0.651,0.682,0.688	0.2
47249	ENSMUSG00000035165.14	SE	Kcne3	chr7	+	100182681	100182823	100178687	100178766	100184137	100184734	0	0	0.823,0.901,0.88	0.594,0.606,0.627	0.259
47252	ENSMUSG00000035165.14	SE	Kcne3	chr7	+	100182681	100183074	100178696	100178766	100184137	100184865	0	0	0.87,0.939,0.913	0.704,0.739,0.746	0.178
47254	ENSMUSG00000035165.14	SE	Kcne3	chr7	+	100182732	100182823	100178696	100178766	100184137	100184864	0	0	0.807,0.9,0.867	0.568,0.594,0.61	0.267
47416	ENSMUSG00000025165.12	SE	Sectm1a	chr11	-	121069034	121069088	121068683	121068846	121069587	121069896	0.000877488	0.0273014	1.0,0.593,0.727	1.0,0.939,1.0	-0.206
47557	ENSMUSG00000029086.15	SE	Prom1	chr5	-	44058625	44058652	44055877	44056083	44063125	44063184	0	0	0.346,0.19,0.27	0.032,0.0,0.019	0.252
47703	ENSMUSG00000024426.17	SE	Atat1	chr17	-	35902355	35902438	35901982	35902054	35904289	35904335	4.74176e-06	0.000371353	0.586,0.578,0.59	0.88,0.831,0.727	-0.228
47726	ENSMUSG00000042444.10	SE	Mindy2	chr9	-	70616763	70616906	70610828	70611002	70626754	70626857	4.82923e-05	0.00270502	1.0,1.0,0.958	1.0,0.556,0.825	0.192
47982	ENSMUSG00000068823.10	SE	Csde1	chr3	+	103036574	103036721	103030164	103030280	103038691	103038890	0	0	1.0,0.916,0.904	0.0,0.0,0.0	0.94
48159	ENSMUSG00000034858.16	SE	Fam214a	chr9	+	75012940	75013054	75008650	75010466	75015843	75015923	1.38528e-06	0.000126761	0.557,0.726,0.875	1.0,1.0,1.0	-0.281
48163	ENSMUSG00000059939.13	SE	9430015G10Rik	chr4	+	156121932	156122028	156119163	156119239	156122350	156122416	0.000864261	0.0269671	0.692,0.767,0.771	1.0,0.847,0.961	-0.193
48202	ENSMUSG00000086054.2	SE	Hnf1aos1	chr5	+	114982217	114982381	114969896	114970037	114997764	114998042	4.80319e-05	0.00269729	0.737,1.0,1.0	0.359,0.665,0.7	0.338
48204	ENSMUSG00000086054.2	SE	Hnf1aos1	chr5	+	114982217	114982381	114980159	114980299	114997764	114998042	2.24147e-05	0.00140383	1.0,1.0,1.0	1.0,0.67,0.563	0.256
48227	ENSMUSG00000039262.16	SE	Prrc2b	chr2	+	32212886	32214947	32212074	32212291	32216045	32216233	0.000262068	0.0106755	0.461,0.59,0.505	0.288,0.331,0.425	0.171
48335	ENSMUSG00000045319.13	SE	Proser2	chr2	-	6129627	6129829	6113892	6114113	6130041	6130139	0.00109273	0.0322696	0.333,0.405,0.253	0.072,0.077,0.278	0.188
48453	ENSMUSG00000018334.18	SE	Ksr1	chr11	-	79031080	79031122	79029028	79029083	79033217	79033383	0.00010727	0.00514056	0.729,0.763,0.674	0.428,0.51,0.638	0.197
48479	ENSMUSG00000028702.15	SE	Rad54l	chr4	-	116112480	116112541	116105757	116105908	116118837	116118957	0.000120939	0.00570751	1.0,1.0,1.0	0.87,1.0,0.796	0.111
48506	ENSMUSG00000021569.10	SE	Trip13	chr13	-	73920347	73920448	73919994	73920101	73921172	73921214	4.10972e-06	0.000327159	0.795,0.751,0.922	1.0,0.974,0.974	-0.16
48549	ENSMUSG00000023021.15	SE	Cers5	chr15	-	99737546	99737653	99734880	99736436	99738664	99738730	0	0	0.503,0.361,0.472	0.0,0.004,0.0	0.444
48769	ENSMUSG00000002458.13	SE	Rgs19	chr2	-	181691232	181691354	181689334	181689776	181693878	181693907	4.15568e-05	0.00240515	0.213,0.89,0.575	1.0,1.0,1.0	-0.441
48831	ENSMUSG00000039908.14	SE	Slc26a11	chr11	+	119357977	119358170	119356807	119357033	119359296	119359382	6.55187e-05	0.00347713	0.461,0.93,1.0	0.435,0.439,0.234	0.428
48896	ENSMUSG00000023861.17	SE	Mpc1	chr17	+	8293414	8293495	8283851	8283961	8296534	8296631	0.000458623	0.0165229	1.0,1.0,0.793	0.896,0.434,0.726	0.246
48914	ENSMUSG00000038095.15	SE	Sbno1	chr5	-	124413184	124413289	124410069	124410379	124414398	124414527	0.00098965	0.0299966	0.739,0.504,0.572	0.433,0.301,0.366	0.238
48915	ENSMUSG00000038095.15	SE	Sbno1	chr5	-	124413184	124413289	124410069	124410382	124414398	124414527	0.000759216	0.0242642	0.462,0.453,0.366	0.366,0.245,0.279	0.13
48941	ENSMUSG00000036555.14	SE	Iqce	chr5	-	140692793	140692928	140691599	140691670	140693414	140693543	3.42434e-05	0.00202502	1.0,0.774,0.861	1.0,1.0,1.0	-0.122
49115	ENSMUSG00000034998.18	SE	Foxn2	chr17	+	88484400	88484469	88479275	88479340	88486402	88487251	5.18349e-05	0.0028774	0.853,0.839,0.949	0.835,0.605,0.648	0.184
49136	ENSMUSG00000028545.13	SE	Bend5	chr4	+	111448505	111448654	111433086	111433553	111454084	111454298	0.000307905	0.0121444	1.0,0.816,0.371	0.797,1.0,1.0	-0.203
49222	ENSMUSG00000037697.19	SE	Ddhd1	chr14	-	45599101	45599185	45588466	45595664	45601564	45601756	5.10181e-10	8.87001e-08	0.647,0.651,0.661	0.848,0.78,0.839	-0.169
49233	ENSMUSG00000037697.19	SE	Ddhd1	chr14	-	45622840	45622942	45620711	45620840	45629579	45629753	0.0012768	0.0365588	0.356,0.369,0.374	0.198,0.226,0.264	0.137
49282	ENSMUSG00000040722.7	SE	Scamp5	chr9	-	57447076	57447233	57446071	57446173	57451355	57451484	1.43885e-13	3.55338e-11	0.952,0.935,0.972	0.884,0.716,0.696	0.188
49334	ENSMUSG00000070315.12	SE	4930581F22Rik	chr9	+	35123600	35123694	35117368	35118346	35126211	35126390	0.000158228	0.00710472	0.655,0.578,0.669	0.528,0.486,0.459	0.143
49412	ENSMUSG00000021816.11	SE	Ppp3cb	chr14	-	20503246	20503276	20499363	20501662	20508623	20508721	5.94302e-13	1.39629e-10	0.935,0.921,0.923	0.779,0.805,0.645	0.183
49431	ENSMUSG00000018411.17	SE	Mapt	chr11	+	104305312	104305409	104302360	104302410	104306625	104306734	0.00189667	0.0498119	0.443,0.388,0.595	0.332,0.059,0.261	0.258
49502	ENSMUSG00000029528.19	SE	Pxn	chr5	+	115551487	115551589	115546812	115546948	115551850	115552021	0	0	0.372,0.312,0.362	0.117,0.178,0.158	0.198
49697	ENSMUSG00000026596.13	SE	Abl2	chr1	+	156620838	156620901	156558986	156559205	156622484	156622655	0.000123102	0.00578448	0.582,0.807,0.953	0.258,0.481,0.582	0.34
49796	ENSMUSG00000038145.17	SE	Snrk	chr9	+	122133986	122134076	122132627	122132750	122136905	122137601	0.000456157	0.0165224	0.247,0.064,0.198	0.043,0.064,0.041	0.12
49809	ENSMUSG00000019907.10	SE	Ppp1r12a	chr10	+	108252756	108252924	108251839	108251944	108253324	108253495	1.29062e-06	0.000118598	0.735,0.807,0.856	0.651,0.665,0.644	0.146
49866	ENSMUSG00000107283.3	SE	Mpv17	chr5	-	31144893	31145278	31144073	31144752	31145494	31145590	9.31375e-07	8.80048e-05	0.656,0.912,0.702	1.0,1.0,1.0	-0.243
49867	ENSMUSG00000107283.3	SE	Mpv17	chr5	-	31145239	31145278	31144699	31144752	31145494	31145590	7.82873e-05	0.00401742	0.836,0.963,0.872	1.0,1.0,1.0	-0.11
49939	ENSMUSG00000059474.13	SE	Mbtd1	chr11	+	93891338	93891388	93885851	93886062	93905158	93905343	0.00228925	0.0573831	0.0,0.317,0.072	0.0,0.0,0.0	0.13
50002	ENSMUSG00000031105.16	SE	Slc25a14	chrX	+	48623961	48624197	48623577	48623828	48625595	48625640	1.65046e-09	2.61815e-07	0.486,0.82,0.585	0.0,0.112,0.0	0.593
50004	ENSMUSG00000031105.16	SE	Slc25a14	chrX	+	48623961	48624197	48623577	48623828	48629251	48629345	1.04139e-13	2.6583e-11	0.532,0.243,0.555	0.0,0.0,0.0	0.443
50005	ENSMUSG00000031105.16	SE	Slc25a14	chrX	+	48623961	48624206	48623577	48623828	48625595	48625640	1.73271e-11	3.60346e-09	0.526,0.838,0.588	0.0,0.0,0.0	0.651
50006	ENSMUSG00000031105.16	SE	Slc25a14	chrX	+	48623961	48624206	48623577	48623828	48629251	48629345	1.03806e-13	2.6583e-11	0.526,0.239,0.559	0.0,0.0,0.0	0.441
50056	ENSMUSG00000039699.14	SE	Batf2	chr19	+	6164875	6165168	6164459	6164553	6165363	6165568	1.06529e-05	0.000755351	0.941,0.834,0.811	0.505,0.377,0.637	0.356
50157	ENSMUSG00000062170.12	SE	Fmr1nb	chrX	+	68763931	68764009	68761838	68762231	68772044	68772141	0.0030748	0.0713497	0.722,0.0,0.0	0.327,0.921,0.835	-0.454
50308	ENSMUSG00000021962.9	SE	Dcp1a	chr14	+	30521589	30521655	30518918	30519677	30522727	30522946	3.28598e-05	0.00195383	0.873,0.981,0.948	0.746,0.702,0.819	0.178
50366	ENSMUSG00000047466.10	SE	8030462N17Rik	chr18	-	77653128	77653296	77643067	77643194	77673899	77674684	0.000645258	0.0214913	0.301,0.198,0.237	0.343,0.519,0.459	-0.195
50518	ENSMUSG00000036501.7	SE	Fam13b	chr18	-	34497333	34497546	34494598	34494776	34499685	34499852	8.9065e-08	1.03786e-05	0.9,0.88,0.96	0.76,0.632,0.667	0.227
50519	ENSMUSG00000036501.7	SE	Fam13b	chr18	-	34497967	34498159	34494598	34494776	34499685	34499852	1.87408e-09	2.96207e-07	0.907,0.917,0.969	0.764,0.724,0.647	0.219
50526	ENSMUSG00000046111.17	SE	Cep295	chr9	-	15325506	15325746	15324148	15324291	15326074	15326177	1.77917e-06	0.000159776	0.477,0.493,0.467	0.651,0.657,0.589	-0.153
50566	ENSMUSG00000037843.6	SE	Vstm2l	chr2	+	157937190	157937241	157935324	157935494	157943856	157944719	3.2622e-10	5.88347e-08	0.977,1.0,0.984	0.847,0.787,0.779	0.183
50623	ENSMUSG00000036890.13	SE	Gtdc1	chr2	-	44571212	44571283	44570418	44570510	44575442	44575587	0.000112557	0.00537022	1.0,1.0,1.0	1.0,0.813,0.82	0.122
50658	ENSMUSG00000034312.15	SE	Iqsec1	chr6	-	90664021	90664071	90659597	90662955	90667899	90668076	0.000954216	0.0291872	0.62,0.471,0.543	0.856,0.788,0.788	-0.266
50856	ENSMUSG00000052446.17	SE	Zfp961	chr8	+	71965793	71965916	71951065	71951160	71966099	71966160	0.000811474	0.025577	0.769,0.691,0.732	0.968,0.888,0.825	-0.163
50858	ENSMUSG00000052446.17	SE	Zfp961	chr8	+	71965793	71965920	71951066	71951160	71966099	71966160	7.9908e-05	0.00407653	0.819,0.772,0.79	0.982,0.926,0.883	-0.137
50860	ENSMUSG00000052446.17	SE	Zfp961	chr8	+	71965793	71965990	71951069	71951160	71966099	71966160	0.00113139	0.0332045	0.647,0.641,0.636	0.954,0.838,0.765	-0.211
50867	ENSMUSG00000019984.16	SE	Med23	chr10	+	24883203	24883221	24882553	24882649	24888399	24888600	8.65913e-07	8.30836e-05	0.098,0.096,0.299	0.051,0.024,0.012	0.135
50924	ENSMUSG00000010453.12	SE	Kansl3	chr1	-	36347216	36347294	36345837	36346029	36348524	36348681	0	0	0.61,0.48,0.635	0.059,0.054,0.007	0.535
51086	ENSMUSG00000028459.11	SE	Cd72	chr4	-	43453082	43453211	43452320	43452639	43454241	43454323	0.00357224	0.0801174	0.404,0.535,0.492	0.685,0.76,1.0	-0.338
51183	ENSMUSG00000060450.14	SE	Rnf14	chr18	+	38298308	38298395	38297465	38297575	38299753	38299923	0.00210754	0.0539166	0.661,0.84,0.855	0.859,0.908,0.963	-0.125
51237	ENSMUSG00000021809.10	SE	Nudt13	chr14	+	20295087	20295266	20294713	20294792	20297514	20297631	3.55546e-06	0.000289397	0.728,0.736,0.87	1.0,1.0,1.0	-0.222
51240	ENSMUSG00000021809.10	SE	Nudt13	chr14	+	20297514	20297631	20294747	20294792	20300586	20300679	3.47118e-10	6.2345e-08	0.246,0.207,0.089	0.041,0.02,0.012	0.156
51306	ENSMUSG00000007050.17	SE	Lsm2	chr17	+	34982640	34982687	34981910	34982085	34985108	34985139	6.27807e-05	0.00338101	0.878,0.857,0.88	0.831,0.755,0.682	0.116
51344	ENSMUSG00000018537.16	SE	Pcgf2	chr11	-	97697988	97698060	97693415	97693568	97699535	97699581	7.95401e-05	0.0040693	0.378,0.413,0.292	0.176,0.083,0.158	0.222
51345	ENSMUSG00000018537.16	SE	Pcgf2	chr11	-	97699205	97699300	97693415	97693568	97699535	97699581	6.69144e-11	1.30423e-08	0.766,0.837,0.826	0.542,0.516,0.522	0.283
51442	ENSMUSG00000034647.15	SE	Ankrd12	chr17	-	66042532	66042601	66036797	66037639	66049785	66049933	4.08676e-07	4.18941e-05	0.691,0.434,0.623	0.235,0.148,0.295	0.357
51645	ENSMUSG00000035673.10	SE	Sbno2	chr10	-	80079952	80081382	80069967	80070051	80082614	80082726	4.79769e-05	0.00269729	1.0,1.0,1.0	0.737,0.88,0.963	0.14
51706	ENSMUSG00000025912.16	SE	Mybl1	chr1	-	9671578	9671758	9667414	9670012	9672211	9672316	0.000208833	0.00887286	1.0,0.73,1.0	0.538,0.6,0.722	0.29
51807	ENSMUSG00000028189.12	SE	Ctbs	chr3	+	146454162	146454485	146450477	146450630	146454947	146455156	0.000297901	0.0118513	1.0,1.0,0.817	1.0,0.501,0.507	0.27
51808	ENSMUSG00000028189.12	SE	Ctbs	chr3	+	146454346	146454485	146450469	146450630	146454947	146455156	0.000680053	0.0223446	1.0,1.0,0.945	1.0,0.862,0.781	0.101
51821	ENSMUSG00000036672.5	SE	Cenpt	chr8	-	105849012	105849055	105848746	105848899	105849186	105849323	6.46203e-08	7.71626e-06	0.971,0.97,0.989	0.778,0.908,0.844	0.133
51846	ENSMUSG00000114613.1	SE	Gm10732	chr13	-	118622078	118622153	118613573	118613691	118658616	118658743	0.000347835	0.0134031	1.0,1.0,0.397	0.0,0.36,0.052	0.662
51925	ENSMUSG00000037627.16	SE	Rgs22	chr15	-	36040552	36040714	36025807	36025987	36043204	36043273	1.47225e-05	0.000989754	1.0,1.0,1.0	0.834,0.951,0.749	0.155
52056	ENSMUSG00000048249.14	SE	Crebrf	chr17	+	26736788	26736983	26715649	26715774	26739542	26739668	5.00408e-08	6.07549e-06	0.605,0.68,0.718	1.0,1.0,1.0	-0.332
52057	ENSMUSG00000048249.14	SE	Crebrf	chr17	+	26736815	26736983	26715654	26715774	26739542	26739668	1.32873e-07	1.50399e-05	0.649,0.675,0.689	1.0,1.0,1.0	-0.329
52227	ENSMUSG00000027207.15	SE	Galk2	chr2	+	125870325	125870461	125859147	125859377	125878277	125878366	0.000239527	0.00993418	0.0,0.025,0.06	0.278,0.219,0.033	-0.148
52257	ENSMUSG00000032827.15	SE	Ppp1r9a	chr6	+	5157003	5157027	5156120	5156240	5158088	5158271	2.0745e-05	0.00131633	0.28,0.605,0.326	0.222,0.0,0.054	0.312
52299	ENSMUSG00000034903.18	SE	Cobll1	chr2	-	65105714	65105828	65103159	65103394	65107011	65107086	2.10396e-06	0.000184002	0.77,0.773,0.649	0.44,0.275,0.463	0.338
52347	ENSMUSG00000118346.1	SE	Tmem179b	chr19	-	8773289	8773424	8773027	8773106	8774334	8774467	0	0	0.908,0.901,0.961	0.495,0.495,0.443	0.446
52348	ENSMUSG00000118346.1	SE	Tmem179b	chr19	-	8773504	8773622	8773027	8773106	8774334	8774467	1.04583e-13	2.6583e-11	0.344,0.429,0.587	0.085,0.058,0.134	0.361
52349	ENSMUSG00000118346.1	SE	Tmem179b	chr19	-	8773504	8773622	8773289	8773424	8774334	8774467	3.04365e-10	5.53144e-08	0.971,0.875,0.938	0.712,0.687,0.802	0.194
52350	ENSMUSG00000118346.1	SE	Tmem179b	chr19	-	8773504	8773692	8773027	8773106	8774334	8774467	0	0	0.802,0.805,0.922	0.309,0.313,0.271	0.545
52351	ENSMUSG00000118346.1	SE	Tmem179b	chr19	-	8773504	8773692	8773289	8773424	8774334	8774467	7.44547e-10	1.25433e-07	0.98,0.915,0.96	0.818,0.824,0.852	0.12
52356	ENSMUSG00000030165.16	SE	Klrd1	chr6	+	129596546	129596721	129595438	129595561	129596861	129596965	0.000443663	0.0161641	0.184,0.061,0.231	0.064,0.0,0.027	0.128
52457	ENSMUSG00000038084.16	SE	Opa1	chr16	+	29597585	29597696	29589680	29589748	29602211	29602265	6.87587e-10	1.18126e-07	0.727,0.71,0.786	0.55,0.609,0.552	0.171
52466	ENSMUSG00000037795.14	SE	N4bp2	chr5	+	65786105	65786361	65775584	65775663	65790017	65791170	0.000129176	0.00598462	1.0,1.0,0.852	0.618,1.0,0.722	0.171
52468	ENSMUSG00000037795.14	SE	N4bp2	chr5	+	65788052	65788141	65786105	65786361	65790017	65791170	0.00118633	0.0345371	0.812,0.576,0.764	0.282,0.582,0.195	0.364
52551	ENSMUSG00000034902.17	SE	Pip5k1c	chr10	+	81316691	81316960	81315878	81315956	81317325	81317403	0.00054568	0.0188398	0.709,0.619,0.489	1.0,0.677,1.0	-0.287
52553	ENSMUSG00000034902.17	SE	Pip5k1c	chr10	+	81317325	81317403	81314991	81315118	81317765	81318020	0.00142215	0.0396241	0.545,0.409,0.613	0.323,0.355,0.406	0.161
52597	ENSMUSG00000032366.15	SE	Tpm1	chr9	-	67031950	67032026	67031451	67031514	67032465	67032541	0	0	0.164,0.109,0.203	0.013,0.014,0.015	0.145
52598	ENSMUSG00000032366.15	SE	Tpm1	chr9	-	67031950	67032026	67031451	67031514	67032793	67032864	0	0	0.97,0.979,0.967	0.698,0.658,0.645	0.305
52600	ENSMUSG00000032366.15	SE	Tpm1	chr9	-	67032465	67032541	67031950	67032026	67032793	67032864	0	0	0.481,0.625,0.527	0.966,0.962,0.962	-0.419
52603	ENSMUSG00000032366.15	SE	Tpm1	chr9	-	67047785	67047911	67035994	67036128	67048123	67048249	0.00067781	0.022319	0.914,1.0,1.0	1.0,0.803,0.717	0.131
52615	ENSMUSG00000022779.16	SE	Top3b	chr16	+	16875068	16875155	16870806	16870898	16877831	16878016	0.00234676	0.058521	0.652,1.0,0.744	1.0,1.0,1.0	-0.201
52619	ENSMUSG00000022779.16	SE	Top3b	chr16	+	16875071	16875155	16870806	16870898	16877831	16878016	0.00305308	0.0711455	0.627,1.0,0.782	1.0,1.0,1.0	-0.197
52694	ENSMUSG00000028519.16	SE	Dab1	chr4	+	104680069	104680108	104679452	104679572	104688382	104688442	2.18714e-14	6.05503e-12	0.465,0.396,0.528	0.142,0.13,0.116	0.334
52712	ENSMUSG00000045095.16	SE	Magi1	chr6	-	93769507	93769543	93760707	93760765	93773606	93773689	1.34299e-07	1.51619e-05	0.495,0.479,0.346	0.278,0.049,0.088	0.302
52750	ENSMUSG00000028035.13	SE	Dnajb4	chr3	-	152193376	152193618	152186414	152186983	152209834	152210083	0.00334192	0.0757729	1.0,0.808,0.876	1.0,1.0,1.0	-0.105
52817	ENSMUSG00000033004.15	SE	Mycbp2	chr14	-	103177255	103177330	103174765	103174990	103182353	103182494	5.61345e-05	0.00308066	0.33,0.042,0.078	0.0,0.0,0.0	0.15
52940	ENSMUSG00000038010.9	SE	Ccdc138	chr10	+	58544916	58545109	58540797	58540914	58561900	58562077	0.000643474	0.0214483	0.802,1.0,1.0	0.774,0.802,0.726	0.167
53012	ENSMUSG00000045962.16	SE	Wnk1	chr6	-	119953770	119953902	119952684	119952969	119956070	119956170	0	0	0.387,0.405,0.581	0.051,0.087,0.048	0.396
53013	ENSMUSG00000045962.16	SE	Wnk1	chr6	-	119953770	119954232	119952684	119952969	119956070	119956196	0	0	0.442,0.419,0.594	0.082,0.098,0.065	0.403
53035	ENSMUSG00000025245.14	SE	Lztfl1	chr9	-	123715299	123715420	123712429	123712624	123717525	123717553	0.00133989	0.0380394	0.773,0.857,0.895	1.0,1.0,0.845	-0.107
53044	ENSMUSG00000037921.15	SE	Ddx60	chr8	+	61974034	61974193	61972154	61972321	61975758	61975908	0.00385077	0.0847891	1.0,0.939,1.0	1.0,0.613,0.953	0.124
