# Supplementary material for: PTBP1 controls intestinal epithelial regeneration through post-transcriptional regulation of gene expression
Source: Nucleic Acids Res. 2023 Feb 6;51(5):2397–414. doi: 10.1093/nar/gkad042 (PMC10018364; doi:10.1093/nar/gkad042)
Supplement: gkad042_Supplemental_Files [file gkad042_supplemental_files.zip › Supp Table 6.xlsx]

## Sheet: Differential_Gene_Expression
gene_id	gene	locus	value_WT	value_PTBP1_KO	log2(fold_change)	test_stat	p_value	q_value
ENSMUSG00000041801.5	Phlda3	chr1:135766118-135769136	0.413655	2.73657	2.72587	3.99897	5e-05	0.0124677
ENSMUSG00000087150.7	BC064078	chr6:128992951-129008040	2.25357	12.0292	2.41625	6.46744	5e-05	0.0124677
ENSMUSG00000102813.1	Gm37795	chr4:150068453-150070997	0.494198	1.73441	1.81128	3.27511	5e-05	0.0124677
ENSMUSG00000074115.5	Saa1	chr7:46740496-46742980	4.57863	14.1221	1.62497	3.04292	5e-05	0.0124677
ENSMUSG00000022899.9	Slc15a2	chr16:36750176-36784962	1.35054	4.00988	1.57002	2.33525	5e-05	0.0124677
ENSMUSG00000038776.13	Ephx1	chr1:180976157-181020904	5.22605	15.4701	1.56569	4.58356	5e-05	0.0124677
ENSMUSG00000038508.7	Gdf15	chr8:70629392-70632456	0.485307	1.40164	1.53014	2.28318	0.00025	0.0465663
ENSMUSG00000031762.7	Mt2	chr8:94170747-94173568	19.2983	54.0496	1.48581	3.76222	5e-05	0.0124677
ENSMUSG00000032068.14	Plet1	chr9:50488794-50507823	0.891002	2.48933	1.48226	2.59543	5e-05	0.0124677
ENSMUSG00000074682.4	Zcchc3	chr2:152411954-152415027	0.398439	1.00967	1.34145	2.26532	5e-05	0.0124677
ENSMUSG00000022650.7	Retnlb	chr16:48816855-48818892	3.56159	8.96531	1.33183	2.25168	0.00025	0.0465663
ENSMUSG00000038418.7	Egr1	chr18:34859822-34864984	2.67433	6.38835	1.25627	3.62979	5e-05	0.0124677
ENSMUSG00000042828.12	Trim72	chr7:128001898-128011033	5.50419	12.5025	1.18361	3.56486	5e-05	0.0124677
ENSMUSG00000035186.6	Ubd	chr17:37193891-37196095	14.7521	33.3861	1.17832	3.47372	5e-05	0.0124677
ENSMUSG00000024863.6	Mbl2	chr19:30232941-30239687	4.23543	9.40528	1.15096	2.61259	5e-05	0.0124677
ENSMUSG00000079180.4	Mptx2	chr1:173274381-173277777	320.976	652.427	1.02335	3.34604	5e-05	0.0124677
ENSMUSG00000037366.14	Pafah2	chr4:134396319-134427413	21.0652	10.4491	-1.01148	-3.21482	5e-05	0.0124677
ENSMUSG00000048997.17	Atxn7l2	chr3:108202221-108210934	8.33298	3.92209	-1.08721	-3.12778	5e-05	0.0124677
ENSMUSG00000097971.3	Gm26917	chr17:39843012-39846341	249.49	109.261	-1.1912	-2.49157	0.00015	0.0305132
ENSMUSG00000015452.14	Ager	chr17:34597861-34600936	2.93976	1.19222	-1.30205	-2.38511	5e-05	0.0124677
ENSMUSG00000048473.15	Sult6b2	chr6:142785203-142804502	22.7346	8.17106	-1.47629	-4.42902	5e-05	0.0124677
ENSMUSG00000029644.7	Pdx1	chr5:147228595-147275848	2.31808	0.628974	-1.88186	-3.05583	5e-05	0.0124677
ENSMUSG00000073406.10	H2-Bl	chr17:36080114-36084223	93.5731	24.058	-1.95958	-6.40095	5e-05	0.0124677
ENSMUSG00000090015.8	Gm15446	chr5:109923399-109943936	8.31889	1.09928	-2.91983	-4.97041	5e-05	0.0124677
ENSMUSG00000062170.12	Fmr1nb	chrX:68761838-68804567	1.50285	0.14904	-3.33393	-2.85806	0.00025	0.0465663
ENSMUSG00000044317.7	Gpr4	chr7:19212537-19224174	1.20775	0.0439736	-4.77954	-5.12962	5e-05	0.0124677
