# Supplementary material for: PTBP1 controls intestinal epithelial regeneration through post-transcriptional regulation of gene expression
Source: Nucleic Acids Res. 2023 Feb 6;51(5):2397–414. doi: 10.1093/nar/gkad042 (PMC10018364; doi:10.1093/nar/gkad042)
Supplement: gkad042_Supplemental_Files [file gkad042_supplemental_files.zip › Supp Table 7.xlsx]

## Sheet: Splicing_Related_Genes
ID	GeneID	Event	geneSymbol	chr	strand	exonStart_0base	exonEnd	upstreamES	upstreamEE	downstreamES	downstreamEE			PValue	FDR	IncLevel1	IncLevel2	IncLevelDifference
1674	ENSMUSG00000030016.14	SE	Zfp638	chr6	+	83978021	83978087	83976201	83976350	83981683	83981785			0.00305438	0.0711455	0.146,0.329,0.121	0.044,0.111,0.0	0.147
1680	ENSMUSG00000030016.14	SE	Zfp638	chr6	+	83981683	83981785	83978021	83978087	83983975	83984074			0.000710716	0.0230876	0.694,0.831,0.868	0.926,0.97,0.946	-0.15
4963	ENSMUSG00000036109.17	SE	Mbnl3	chrX	-	51164417	51164664	51139203	51139368	51205773	51205990			0.00372744	0.0827185	1.0,0.886,0.781	0.585,0.494,0.834	0.251
6641	ENSMUSG00000094936.8	SE	Rbm4	chr19	-	4787360	4788042	4784292	4785567	4792397	4792820			0.000696566	0.0227641	0.754,0.64,0.613	0.746,0.836,0.762	-0.112
8263	ENSMUSG00000031683.16	SE	Lsm6	chr8	-	78819986	78820085	78809946	78810060	78821047	78821140			5.03648e-05	0.00281376	1.0,1.0,0.973	0.851,0.939,0.806	0.126
8845	ENSMUSG00000028382.15	SE	Ptbp3	chr4	-	59546148	59546182	59524394	59524476	59549147	59549252			0	0	0.51,0.399,0.549	0.171,0.156,0.189	0.314
9902	ENSMUSG00000007850.16	SE	Hnrnph1	chr11	+	50377313	50377440	50376989	50377147	50378290	50378427			2.72355e-05	0.00167676	0.943,0.805,0.924	0.615,0.557,0.623	0.292
10105	ENSMUSG00000040728.15	SE	Esrp1	chr4	-	11338721	11338831	11332037	11333473	11344111	11344262			1.56652e-06	0.000141852	0.655,0.718,0.651	0.828,0.878,0.834	-0.172
10111	ENSMUSG00000040728.15	SE	Esrp1	chr4	-	11344111	11344262	11338721	11338831	11353294	11353463			4.24023e-05	0.00244432	0.262,0.469,0.401	0.559,0.614,0.582	-0.208
14311	ENSMUSG00000046201.9	SE	Scaf8	chr17	+	3122052	3122114	3115248	3115418	3145074	3145158			2.11893e-05	0.0013406	0.171,0.293,0.256	0.142,0.066,0.133	0.126
15008	ENSMUSG00000028134.11	SE	Ptbp2	chr3	-	119724611	119724645	119724093	119724186	119726065	119726205			0	0	0.866,0.84,0.948	0.026,0.031,0.053	0.848
25718	ENSMUSG00000046434.16	SE	Hnrnpa1	chr15	+	103242921	103243080	103242205	103242298	103243624	103243780			5.86774e-06	0.000448369	0.675,0.64,0.689	0.742,0.79,0.79	-0.106
26848	ENSMUSG00000004980.16	SE	Hnrnpa2b1	chr6	-	51461919	51462055	51461120	51461433	51463410	51463493			1.85181e-08	2.39551e-06	0.682,0.685,0.691	0.455,0.568,0.55	0.162
27151	ENSMUSG00000061136.14	SE	Prpf40a	chr2	-	53159262	53159316	53157892	53157917	53159557	53159678			1.2485e-05	0.000862736	0.648,0.682,0.697	0.787,0.808,0.791	-0.12
27723	ENSMUSG00000034681.17	SE	Rnps1	chr17	+	24418037	24418218	24414662	24414734	24418456	24418612			1.7926e-05	0.0011699	0.623,0.63,0.579	0.47,0.518,0.502	0.114
27724	ENSMUSG00000034681.17	SE	Rnps1	chr17	+	24418037	24418218	24415040	24415162	24418456	24418612			1.1089e-05	0.000781171	0.775,0.774,0.79	0.688,0.695,0.651	0.102
32135	ENSMUSG00000022139.17	SE	Mbnl2	chr14	+	120403335	120403371	120396450	120396604	120404637	120404666			1.04361e-14	2.96474e-12	0.818,0.638,0.748	0.323,0.338,0.402	0.38
35641	ENSMUSG00000027620.16	SE	Rbm39	chr2	-	156178879	156178952	156177632	156177906	156179176	156179240			5.64602e-08	6.79791e-06	0.913,0.958,0.984	0.796,0.797,0.873	0.13
36227	ENSMUSG00000053453.9	SE	Thoc7	chr14	-	13957061	13957180	13954538	13954656	13957553	13957631			0.000152586	0.00689413	0.506,0.381,0.467	0.609,0.647,0.652	-0.185
38872	ENSMUSG00000062604.11	SE	Srpk2	chr5	-	23526789	23526815	23525495	23525745	23527896	23528062			0.00300768	0.07036	0.742,0.906,1.0	1.0,1.0,0.972	-0.108
39297	ENSMUSG00000034274.11	SE	Thoc5	chr11	+	4911434	4911470	4910626	4910759	4912780	4912858			0	0	0.147,0.159,0.149	0.024,0.0,0.0	0.144
42364	ENSMUSG00000002524.17	SE	Puf60	chr15	-	76074606	76074657	76072406	76072568	76075541	76075631			3.24778e-06	0.000266852	0.352,0.359,0.346	0.27,0.149,0.233	0.135
44398	ENSMUSG00000030188.12	SE	Magohb	chr6	-	131289388	131289447	131288035	131288146	131293071	131293244			0	0	0.821,0.861,0.865	0.991,0.983,0.998	-0.142
44400	ENSMUSG00000030188.12	SE	Magohb	chr6	-	131291740	131291940	131289388	131289447	131293071	131293151			0	0	0.412,0.272,0.242	0.04,0.026,0.052	0.269
51306	ENSMUSG00000007050.17	SE	Lsm2	chr17	+	34982640	34982687	34981910	34982085	34985108	34985139			6.27807e-05	0.00338101	0.878,0.857,0.88	0.831,0.755,0.682	0.116
ID	GeneID	Event	geneSymbol	chr	strand	riExonStart_0base	riExonEnd	upstreamES	upstreamEE	downstreamES	downstreamEE			PValue	FDR	IncLevel1	IncLevel2	IncLevelDifference
4013	ENSMUSG00000061028.7	RI	Clasrp	chr7	-	19591992	19594552	19591992	19592077	19594404	19594552			0.000645137	0.0170105	0.935,0.9,0.93	0.684,0.926,0.618	0.179
4173	ENSMUSG00000005506.16	RI	Celf1	chr2	+	91013237	91019497	91013237	91013402	91016565	91019497			1.70985e-11	4.73915e-09	0.203,0.248,0.204	0.45,0.325,0.436	-0.185
ID	GeneID	Event	geneSymbol	chr	strand	1stExonStart_0base	1stExonEnd	2ndExonStart_0base	2ndExonEnd	upstreamES	upstreamEE	downstreamES	downstreamEE	PValue	FDR	IncLevel1	IncLevel2	IncLevelDifference
284	ENSMUSG00000030016.14	MXE	Zfp638	chr6	+	83978021	83978087	83979846	83979909	83976201	83976350	83981683	83981785	0.00312312	0.0925775	0.152,0.235,0.11	0.066,0.094,0.0	0.112
1904	ENSMUSG00000006498.16	MXE	Ptbp1	chr10	+	79860823	79860969	79862013	79862047	79856503	79856534	79862448	79862541	1.15463e-14	5.62594e-12	0.33,0.365,0.34	0.166,0.194,0.167	0.169
4217	ENSMUSG00000061136.14	MXE	Prpf40a	chr2	-	53157892	53157917	53159262	53159316	53156622	53156985	53159557	53159678	0.000366931	0.0198652	0.292,0.295,0.339	0.387,0.494,0.466	-0.14
7018	ENSMUSG00000030188.12	MXE	Magohb	chr6	-	131288035	131288146	131289388	131289447	131285642	131285725	131291740	131291940	0	0	0.346,0.312,0.33	0.054,0.036,0.082	0.272
ID	GeneID	Event	geneSymbol	chr	strand	longExonStart_0base	longExonEnd	shortES	shortEE	flankingES	flankingEE			PValue	FDR	IncLevel1	IncLevel2	IncLevelDifference
89	ENSMUSG00000035597.19	A5SS	Prpf39	chr12	+	65043231	65043877	65043231	65043357	65044005	65044124			3.23229e-05	0.00202095	0.659,0.631,0.666	0.534,0.514,0.494	0.138
4241	ENSMUSG00000028809.16	A3SS	Srrm1	chr4	-	135340502	135340607	135340502	135340604	135340846	135341035			0.00471592	0.0987493	0.871,0.754,0.853	0.686,0.736,0.678	0.126
ID	GeneID	Event	geneSymbol	chr	strand	longExonStart_0base	longExonEnd	shortES	shortEE	flankingES	flankingEE			PValue	FDR	IncLevel1	IncLevel2	IncLevelDifference
6310	ENSMUSG00000005506.16	A3SS	Celf1	chr2	+	91013490	91019490	91016565	91019490	91013237	91013402			2.96801e-11	1.02785e-08	0.205,0.252,0.207	0.457,0.328,0.441	-0.187
