# Supplementary material for: PTBP1 controls intestinal epithelial regeneration through post-transcriptional regulation of gene expression
Source: Nucleic Acids Res. 2023 Feb 6;51(5):2397–414. doi: 10.1093/nar/gkad042 (PMC10018364; doi:10.1093/nar/gkad042)
Supplement: gkad042_Supplemental_Files [file gkad042_supplemental_files.zip › Supp Table 8.xlsx]

## Sheet: Neuronal_Pathways
Enriched_Term	Term	Genes	PValue
GO:0031175	neuron projection development	APP, CYFIP1, CNTNAP1, DOCK7, PTPRK, PPP1R9A, L1CAM, AGER, CAMSAP3, PALLD, MICALL1, TBC1D24, RAPGEF2, MAPT, TBC1D23, ATG7	1.95636e-05
GO:1900454	positive regulation of long term synaptic depression	APP, IQSEC2, MAPT, PPP1R9A	0.00193801
GO:0048812	neuron projection morphogenesis	CNTNAP1, ATXN2, MINK1, EPB41L3, DMD, NEK3, TNIK, MAP4K4	0.00300918
GO:0050771	negative regulation of axonogenesis	DAB1, TSC2, PTK2, RTN4	0.00497766
GO:0048488	synaptic vesicle endocytosis	DENND1A, TBC1D24, AP2B1, SYNJ2, DNM1, 4932438A13RIK	0.00612254
GO:1900242	regulation of synaptic vesicle endocytosis	SCAMP5, PPP3CB, PIP5K1C, DNM1	0.00846569
GO:0021702	cerebellar Purkinje cell differentiation	ATXN2, AGTPBP1, PSAP, CACNA1A	0.00846569
GO:0060999	positive regulation of dendritic spine development	PBRM1, TSC2, MAPKAPK5, PPP1R9A, SHANK2	0.0136721
GO:0061564	axon development	EPB41L3, TBC1D24, L1CAM, MAPK8IP3	0.0148904
GO:0050905	neuromuscular process	CNTNAP1, ATXN2, AGTPBP1, MYCBP2, CACNA1A	0.0149115
GO:1990090	cellular response to nerve growth factor stimulus	APP, ACAP2, MICALL1, RAPGEF1, RAPGEF2	0.0175976
GO:0008088	axo-dendritic transport	APP, MAPT, KLC1	0.0183478
GO:1900006	positive regulation of dendrite development	CYFIP1, CLIP1, OPA1, LRP8	0.0188957
GO:0010976	positive regulation of neuron projection development	PTBP1, FES, RAPGEF1, TSC2, ABL2, RAPGEF2, ITGA6, DMD, MAPT, PPP1R9A	0.0267116
GO:0048813	dendrite morphogenesis	MINK1, ABI1, ABL2, CACNA1A, LRP8	0.0273805
GO:1900272	negative regulation of long-term synaptic potentiation	APP, PPP1R9A, AGER	0.032087
GO:0050803	regulation of synapse structure or activity	APP, PTPRF, DNM1	0.0373316
GO:0007409	axonogenesis	APP, CNTNAP1, ATL1, DOCK7, MAPT, PIP5K1C, ZDHHC17	0.0401397
GO:0043525	positive regulation of neuron apoptotic process	APP, NQO2, CASP2, AGRN, AGER, PTPRF	0.0465442
GO:0050775	positive regulation of dendrite morphogenesis	AFDN, TBC1D24, TNIK, PTPRF	0.0504664
GO:0016322	neuron remodeling	APP, ANKS1, ABL2	0.0548073
GO:0021680	cerebellar Purkinje cell layer development	AGTPBP1, CACNA1A, ATG7	0.0548073
GO:0050885	neuromuscular process controlling balance	APP, CNTNAP1, PSAP, ABL2, CACNA1A	0.0607521
GO:0010977	negative regulation of neuron projection development	IL15RA, MDM2, LRIG2, DLEU2, RTN4, MAP4K4	0.0644646
GO:1903204	negative regulation of oxidative stress-induced neuron death	TBC1D24, NCOA7, ATG7	0.0677441
GO:0045198	establishment of epithelial cell apical/basal polarity	CAMSAP3, IFT20, MYO9A	0.0677441
GO:0070571	negative regulation of neuron projection regeneration	RTN4, MAP4K4	0.0699801
GO:0050804	modulation of synaptic transmission	IQSEC2, CACNA1A, L1CAM, PPP1R9A, LRP8, DNM1	0.0773727
GO:0050808	synapse organization	APP, PALLD, MAPT, L1CAM, ADGRL2	0.0863938
GO:2001224	positive regulation of neuron migration	TBC1D24, RAPGEF2, MAPK8IP3	0.0887752
GO:0045213	neurotransmitter receptor metabolic process	DMD, AGRN	0.0922034
GO:0001843	neural tube closure	ST14, OPA1, TSC2, ABL2, IFT122, LIAS	0.0945552
