# Supplementary material for: PTBP1 controls intestinal epithelial regeneration through post-transcriptional regulation of gene expression
Source: Nucleic Acids Res. 2023 Feb 6;51(5):2397–414. doi: 10.1093/nar/gkad042 (PMC10018364; doi:10.1093/nar/gkad042)
Supplement: gkad042_Supplemental_Files [file gkad042_supplemental_files.zip › Supp table 9.xlsx]

## Sheet: Cufflink_gene_exp
gene_id	gene	locus	status	value_WT	value_PTBP1_KO	log2(fold_change)	test_stat	p_value	q_value
ENSMUSG00000030173.15	Klra5	chr6:129898995-129917650	OK	0.152047	1.07734	2.82489	2.59828	0.0004	0.067956
ENSMUSG00000041801.5	Phlda3	chr1:135766118-135769136	OK	0.413655	2.73657	2.72587	3.99897	5e-05	0.0124677
ENSMUSG00000087150.7	BC064078	chr6:128992951-129008040	OK	2.25357	12.0292	2.41625	6.46744	5e-05	0.0124677
ENSMUSG00000102813.1	Gm37795	chr4:150068453-150070997	OK	0.494198	1.73441	1.81128	3.27511	5e-05	0.0124677
ENSMUSG00000074115.5	Saa1	chr7:46740496-46742980	OK	4.57863	14.1221	1.62497	3.04292	5e-05	0.0124677
ENSMUSG00000022899.9	Slc15a2	chr16:36750176-36784962	OK	1.35054	4.00988	1.57002	2.33525	5e-05	0.0124677
ENSMUSG00000038776.13	Ephx1	chr1:180976157-181020904	OK	5.22605	15.4701	1.56569	4.58356	5e-05	0.0124677
ENSMUSG00000038508.7	Gdf15	chr8:70629392-70632456	OK	0.485307	1.40164	1.53014	2.28318	0.00025	0.0465663
ENSMUSG00000031762.7	Mt2	chr8:94170747-94173568	OK	19.2983	54.0496	1.48581	3.76222	5e-05	0.0124677
ENSMUSG00000032068.14	Plet1	chr9:50488794-50507823	OK	0.891002	2.48933	1.48226	2.59543	5e-05	0.0124677
ENSMUSG00000074682.4	Zcchc3	chr2:152411954-152415027	OK	0.398439	1.00967	1.34145	2.26532	5e-05	0.0124677
ENSMUSG00000022650.7	Retnlb	chr16:48816855-48818892	OK	3.56159	8.96531	1.33183	2.25168	0.00025	0.0465663
ENSMUSG00000038418.7	Egr1	chr18:34859822-34864984	OK	2.67433	6.38835	1.25627	3.62979	5e-05	0.0124677
ENSMUSG00000037095.8	Lrg1	chr17:56119677-56122001	OK	1.40307	3.31737	1.24145	2.26855	0.00035	0.0601222
ENSMUSG00000030579.10	Tyrobp	chr7:30413759-30417585	OK	2.20955	5.14579	1.21964	1.93778	0.00085	0.11733
ENSMUSG00000095328.1	Defa-ps6	chr8:21225405-21226247	OK	19.391	44.3761	1.1944	1.99555	0.0013	0.1546
ENSMUSG00000042828.12	Trim72	chr7:128001898-128011033	OK	5.50419	12.5025	1.18361	3.56486	5e-05	0.0124677
ENSMUSG00000035186.6	Ubd	chr17:37193891-37196095	OK	14.7521	33.3861	1.17832	3.47372	5e-05	0.0124677
ENSMUSG00000021373.16	Cap2	chr13:46472668-46650281	OK	1.50688	3.3846	1.16742	1.86241	0.00075	0.105409
ENSMUSG00000024863.6	Mbl2	chr19:30232941-30239687	OK	4.23543	9.40528	1.15096	2.61259	5e-05	0.0124677
ENSMUSG00000071716.5	Apol7e	chr15:77698856-77722849	OK	1.04783	2.31313	1.14244	1.77595	0.0008	0.111423
ENSMUSG00000042351.9	Grap2	chr15:80572593-80652854	OK	0.777342	1.70119	1.12992	1.77659	0.00165	0.178385
ENSMUSG00000079180.4	Mptx2	chr1:173274381-173277777	OK	320.976	652.427	1.02335	3.34604	5e-05	0.0124677
ENSMUSG00000058618.6	AY761184	chr8:21702518-21703645	OK	824.005	1632.61	0.986456	2.96079	5e-05	0.0124677
ENSMUSG00000034394.14	Lif	chr11:4257556-4272514	OK	2.38859	4.72569	0.984368	1.46101	0.00045	0.0740106
ENSMUSG00000032420.8	Nt5e	chr9:88327196-88372092	OK	4.71408	9.26202	0.974351	3.09358	5e-05	0.0124677
ENSMUSG00000025163.6	Cd7	chr11:121029401-121052357	OK	19.4842	38.1197	0.968229	3.05286	5e-05	0.0124677
ENSMUSG00000028134.11	Ptbp2	chr3:119718741-119784466	OK	19.0434	35.909	0.91505	1.78992	0.00135	0.155754
ENSMUSG00000015437.5	Gzmb	chr14:56258837-56262260	OK	18.8584	35.3071	0.904755	3.09934	5e-05	0.0124677
ENSMUSG00000033847.15	Pla2g4c	chr7:13324654-13360672	OK	13.7637	25.7581	0.904157	2.37755	5e-05	0.0124677
ENSMUSG00000023132.8	Gzma	chr13:113093824-113100981	OK	54.8683	101.351	0.88531	3.15717	5e-05	0.0124677
ENSMUSG00000110887.1	Cbx3-ps8	chr9:7723146-7723694	OK	14.59	26.8654	0.880771	2.10301	0.0005	0.0805208
ENSMUSG00000018654.17	Ikzf1	chr11:11642202-11772926	OK	0.993256	1.82514	0.877769	1.79206	0.0005	0.0805208
ENSMUSG00000019890.4	Nts	chr10:102481755-102490486	OK	6.09635	11.1412	0.869892	2.26813	0.0002	0.039641
ENSMUSG00000060615.5	Ang4	chr14:51763877-51773590	OK	434.685	786.135	0.854808	2.8799	5e-05	0.0124677
ENSMUSG00000025091.4	Pnliprp2	chr19:58759718-58777534	OK	28.2594	50.4292	0.835527	3.04598	5e-05	0.0124677
ENSMUSG00000028581.17	Laptm5	chr4:130913124-130936141	OK	4.37958	7.79231	0.831259	1.85729	0.00015	0.0305132
ENSMUSG00000026531.4	Mptx1	chr1:174330517-174332873	OK	6.42253	11.411	0.82921	1.84729	0.00145	0.160121
ENSMUSG00000063206.4	Defa34	chr8:21665796-21666732	OK	157.878	278.799	0.820419	2.75609	5e-05	0.0124677
ENSMUSG00000048163.13	Selplg	chr5:113818535-113832644	OK	3.2536	5.71775	0.81341	1.86226	0.0006	0.0900583
ENSMUSG00000031207.16	Msn	chrX:96096041-96168552	OK	2.19867	3.84818	0.807546	2.13962	0.0002	0.039641
ENSMUSG00000053977.13	Cd8a	chr6:71373426-71379173	OK	4.29651	7.51537	0.806677	2.31397	5e-05	0.0124677
ENSMUSG00000024225.5	Clps	chr17:28558148-28560766	OK	57.6057	100.696	0.805722	2.63843	5e-05	0.0124677
ENSMUSG00000022227.5	Mcpt1	chr14:56017970-56020384	OK	12.2312	21.3083	0.80085	2.08428	0.00065	0.0957048
ENSMUSG00000032035.16	Ets1	chr9:32636220-32757820	OK	2.13625	3.70635	0.794917	2.24979	5e-05	0.0124677
ENSMUSG00000045282.7	Tmem86b	chr7:4626977-4631422	OK	27.6843	47.9354	0.792021	2.78808	5e-05	0.0124677
ENSMUSG00000032440.13	Tgfbr2	chr9:116084292-116175360	OK	2.43154	4.20019	0.788583	2.19662	0.0001	0.0227353
ENSMUSG00000020326.7	Ccng1	chr11:40748551-40755311	OK	20.7875	35.6344	0.777555	3.06312	5e-05	0.0124677
ENSMUSG00000026657.17	Frmd4a	chr2:4017716-4614043	OK	1.68313	2.86409	0.766933	1.96111	5e-05	0.0124677
ENSMUSG00000000394.15	Gcg	chr2:62474529-62483650	OK	35.5992	60.4076	0.762885	2.71483	5e-05	0.0124677
ENSMUSG00000002249.21	Tead3	chr17:28331670-28350817	OK	20.6907	35.0477	0.760339	1.70167	0.00055	0.0841881
ENSMUSG00000028211.11	Trp53inp1	chr4:11156430-11174379	OK	2.00039	3.3689	0.751994	2.18488	0.00015	0.0305132
ENSMUSG00000074439.4	Defa5	chr8:21297438-21298375	OK	476.023	795.809	0.74139	2.69079	0.0001	0.0227353
ENSMUSG00000074437.5	Defa29	chr8:21325886-21327020	OK	508.469	840.256	0.724667	2.52467	5e-05	0.0124677
ENSMUSG00000074444.4	Defa30	chr8:21134641-21135598	OK	1972.99	3254.88	0.722224	2.20734	0.0003	0.0527045
ENSMUSG00000031765.8	Mt1	chr8:94179081-94180327	OK	184.341	303.939	0.721405	2.80953	5e-05	0.0124677
ENSMUSG00000002033.14	Cd3g	chr9:44969571-44980431	OK	9.11121	14.9789	0.717216	1.89131	0.00055	0.0841881
ENSMUSG00000020077.14	Srgn	chr10:62493832-62527451	OK	9.47063	15.5447	0.714891	1.86009	0.00135	0.155754
ENSMUSG00000036553.16	Sh3tc1	chr5:35697179-35739987	OK	2.0063	3.27887	0.70866	1.79309	0.00185	0.190673
ENSMUSG00000096295.2	Defa2	chr8:21378514-21379495	OK	451.395	729.214	0.691951	2.48333	5e-05	0.0124677
ENSMUSG00000023073.2	Slc10a2	chr8:5083218-5105351	OK	3.82494	6.05918	0.663684	2.13827	5e-05	0.0124677
ENSMUSG00000061958.5	Gm14851	chr8:21095073-21096050	OK	1778.84	2791.03	0.649858	2.17532	0.00075	0.105409
ENSMUSG00000095066.1	Defa20	chr8:21509257-21510237	OK	441.062	688.51	0.642495	2.33718	5e-05	0.0124677
ENSMUSG00000060208.5	Defa17	chr8:21655779-21656735	OK	286.872	444.621	0.632169	2.29191	0.0001	0.0227353
ENSMUSG00000035896.5	Rnase1	chr14:51144997-51146785	OK	17.8499	27.4384	0.620276	1.94052	0.0009	0.123133
ENSMUSG00000018623.9	Mmp7	chr9:7628230-7699585	OK	153.57	235.621	0.617569	2.28063	5e-05	0.0124677
ENSMUSG00000048796.7	Cyb561d1	chr3:108195686-108201212	OK	4.26151	6.51793	0.613049	1.88827	0.00075	0.105409
ENSMUSG00000019888.16	Mgat4c	chr10:101681486-102391469	OK	25.4755	38.7874	0.606477	2.27659	5e-05	0.0124677
ENSMUSG00000026879.14	Gsn	chr2:35256379-35307892	OK	15.8279	24.0152	0.601474	2.15071	0.0001	0.0227353
ENSMUSG00000021495.10	Fam193b	chr13:55539315-55571120	OK	45.4572	29.9199	-0.603405	-1.8743	0.00065	0.0957048
ENSMUSG00000009145.6	Dqx1	chr6:83057843-83067318	OK	20.4905	13.3303	-0.620249	-2.20776	5e-05	0.0124677
ENSMUSG00000018405.7	Mrm1	chr11:84813060-84819515	OK	13.6003	8.83135	-0.622934	-1.90637	0.0003	0.0527045
ENSMUSG00000005360.14	Slc1a3	chr15:8634123-8710764	OK	4.23043	2.71784	-0.638344	-1.77626	0.00095	0.12553
ENSMUSG00000032366.15	Tpm1	chr9:67022589-67049406	OK	192.067	120.941	-0.667313	-2.44111	5e-05	0.0124677
ENSMUSG00000017453.4	Pipox	chr11:77880614-77894096	OK	21.3208	13.4091	-0.669053	-2.1067	0.00025	0.0465663
ENSMUSG00000046460.15	Sh2d7	chr9:54534145-54560218	OK	12.8902	8.10346	-0.669663	-2.22482	0.00015	0.0305132
ENSMUSG00000031377.11	Bmx	chrX:164192841-164258193	OK	4.08722	2.52929	-0.69239	-1.79205	0.00195	0.197039
ENSMUSG00000069805.10	Fbp1	chr13:62864752-62888282	OK	8.2225	5.04762	-0.703974	-1.84829	0.00105	0.134157
ENSMUSG00000114576.1	Naip3-ps1	chr13:100264744-100278817	OK	6.63344	4.05357	-0.710563	-1.80326	0.0016	0.175433
ENSMUSG00000117465.1	Gm49980	chr18:30267248-30272133	OK	14.0955	8.29524	-0.764878	-2.06731	0.0003	0.0527045
ENSMUSG00000067377.12	Tspan6	chrX:133891067-133898429	OK	4.81445	2.80178	-0.781028	-1.7762	0.0013	0.1546
ENSMUSG00000004933.17	Matk	chr10:81252934-81263365	OK	12.1695	7.05911	-0.785716	-2.25765	0.00015	0.0305132
ENSMUSG00000003283.14	Hck	chr2:153108467-153151441	OK	26.2259	15.2119	-0.785792	-2.802	5e-05	0.0124677
ENSMUSG00000052631.15	Sh2d6	chr6:72513640-72521707	OK	26.5172	15.2223	-0.800745	-2.64039	5e-05	0.0124677
ENSMUSG00000025701.12	Alox5	chr6:116410076-116461178	OK	5.5535	3.14893	-0.818535	-2.02218	0.0001	0.0227353
ENSMUSG00000048174.2	Tmem81	chr1:132506229-132508639	OK	4.49521	2.4636	-0.867621	-2.03579	0.00055	0.0841881
ENSMUSG00000038188.17	Scarf1	chr11:75513539-75526582	OK	2.28292	1.24216	-0.878029	-1.9829	0.00105	0.134157
ENSMUSG00000006498.16	Ptbp1	chr10:79851380-79883174	OK	230.019	122.787	-0.9056	-2.54075	5e-05	0.0124677
ENSMUSG00000039013.16	Siglecf	chr7:43351340-43359531	OK	5.77937	3.02601	-0.933498	-2.33308	5e-05	0.0124677
ENSMUSG00000071335.5	Mfsd4b3-ps	chr10:39946911-39986646	OK	5.44299	2.77099	-0.973997	-2.23076	0.00035	0.0601222
ENSMUSG00000037366.14	Pafah2	chr4:134396319-134427413	OK	21.0652	10.4491	-1.01148	-3.21482	5e-05	0.0124677
ENSMUSG00000026166.14	Ccl20	chr1:83116765-83119167	OK	12.4024	6.00117	-1.04731	-2.2266	0.0006	0.0900583
ENSMUSG00000086429.9	Gt(ROSA)26Sor	chr6:113046224-113077333	OK	29.266	14.1248	-1.05099	-1.84526	0.00195	0.197039
ENSMUSG00000048997.17	Atxn7l2	chr3:108202221-108210934	OK	8.33298	3.92209	-1.08721	-3.12778	5e-05	0.0124677
ENSMUSG00000036500.4	Akp3	chr1:87124972-87127912	OK	3.77079	1.71075	-1.14024	-2.30624	0.0003	0.0527045
ENSMUSG00000097971.3	Gm26917	chr17:39843012-39846341	OK	249.49	109.261	-1.1912	-2.49157	0.00015	0.0305132
ENSMUSG00000015452.14	Ager	chr17:34597861-34600936	OK	2.93976	1.19222	-1.30205	-2.38511	5e-05	0.0124677
ENSMUSG00000048473.15	Sult6b2	chr6:142785203-142804502	OK	22.7346	8.17106	-1.47629	-4.42902	5e-05	0.0124677
ENSMUSG00000029154.13	Cwh43	chr5:73406074-73453435	OK	1.11043	0.390847	-1.50644	-1.76335	0.0014	0.157985
ENSMUSG00000029644.7	Pdx1	chr5:147228595-147275848	OK	2.31808	0.628974	-1.88186	-3.05583	5e-05	0.0124677
ENSMUSG00000073406.10	H2-Bl	chr17:36080114-36084223	OK	93.5731	24.058	-1.95958	-6.40095	5e-05	0.0124677
ENSMUSG00000092570.7	Plut	chr5:147228595-147275848	OK	1.73904	0.400205	-2.11948	-2.08311	0.0007	0.10114
ENSMUSG00000090015.8	Gm15446	chr5:109923399-109943936	OK	8.31889	1.09928	-2.91983	-4.97041	5e-05	0.0124677
ENSMUSG00000062170.12	Fmr1nb	chrX:68761838-68804567	OK	1.50285	0.14904	-3.33393	-2.85806	0.00025	0.0465663
ENSMUSG00000044317.7	Gpr4	chr7:19212537-19224174	OK	1.20775	0.0439736	-4.77954	-5.12962	5e-05	0.0124677
ENSMUSG00000038135.4	Crygn	chr5:24751002-24758008	OK	1.16013	0	-inf	-nan	0.00055	0.0841881
